# Supplementary material for: 12-Anilinomethyl-9α-hy­droxy-4,8-dimethyl-3,14-dioxatricyclo­[9.3.0.02,4]tetra­dec-7-en-13-one
Source: Acta Crystallogr Sect E Struct Rep Online. 2011 May 11;67(Pt 6):o1388–9. doi: 10.1107/S1600536811015303 (PMC3120288; doi:10.1107/S1600536811015303)
Supplement: Supplementary file 1 [file e-67-o1388-sup1.cif]

##############################################################################
#                                                                            #
# This CIF contains the data in a paper accepted for publication in          #
# Acta Crystallographica Section E. It conforms to the requirements of       #
# Notes for Authors for Acta Crystallographica Section E, and has been       #
# peer reviewed under the auspices of the IUCr Commission on Journals.       #
#                                                                            #
# Full details of the Crystallographic Information File format               #
# are given in the paper "The Crystallographic Information File (CIF):       #
# a New Standard Archive File for Crystallography" by S. R. Hall, F. H.      #
# Allen and I. D. Brown [Acta Cryst. (1991), A47, 655-685].                  #
#                                                                            #
# The current version of the core CIF dictionary is obtainable from          #
# ftp://ftp.iucr.org/pub/cif_core.dic.                                       #
#                                                                            #
# Software is freely available for graphical display of the structure(s)     #
# in this CIF. For information consult the CIF software page                 #
# http://www.iucr.org/resources/cif/software.                                #
#                                                                            #
# This file may be used for bona fide research purposes within the           #
# scientific community so long as proper attribution is given to the journal # 
# article from which it was obtained.                                        #
#                                                                            #
##############################################################################
data_I
_audit_creation_method     SHELXL-97
_chemical_name_systematic
;
12-Anilinomethyl-9\a-hydroxy-4,8-dimethyl-3,14-
dioxatricyclo[9.3.0.0^2,4^]tetradec-7-en-13-one
;
_chemical_name_common     ?
_chemical_formula_moiety     'C21 H27 N O4'
_chemical_formula_sum     'C21 H27 N O4'
_chemical_formula_iupac     'C21 H27 N O4'
_chemical_formula_weight     357.44
_chemical_melting_point     ?
_symmetry_cell_setting     monoclinic
_symmetry_space_group_name_H-M     'P 21'
_symmetry_space_group_name_Hall     'P 2yb'
loop_
    _symmetry_equiv_pos_as_xyz
    'x, y, z'
    '-x, y+1/2, -z'
_cell_length_a     11.1067(8)
_cell_length_b     11.9406(9)
_cell_length_c     14.6930(11)
_cell_angle_alpha     90.00
_cell_angle_beta     106.315(2)
_cell_angle_gamma     90.00
_cell_volume     1870.1(2)
_cell_formula_units_Z     4
_cell_measurement_reflns_used     18901
_cell_measurement_theta_min     1.9
_cell_measurement_theta_max     26.4
_cell_measurement_temperature     298(2)
_exptl_crystal_description     Prism
_exptl_crystal_colour     colourless
_exptl_crystal_size_max     0.27
_exptl_crystal_size_mid     0.18
_exptl_crystal_size_min     0.12
_exptl_crystal_density_diffrn     1.270
_exptl_crystal_density_meas     ?
_exptl_crystal_density_method     'not measured'
_exptl_crystal_F_000     768
_exptl_absorpt_coefficient_mu     0.087
_exptl_absorpt_correction_type     none
_exptl_absorpt_process_details     ?
_exptl_absorpt_correction_T_min     ?
_exptl_absorpt_correction_T_max     ?
_exptl_special_details
;
;
_diffrn_ambient_temperature     298(2)
_diffrn_radiation_type     MoK\a
_diffrn_radiation_wavelength     0.71073
_diffrn_radiation_source     'fine-focus sealed tube'
_diffrn_radiation_monochromator     graphite
_diffrn_measurement_device_type     'Bruker X8 APEXII CCD area-detector'
_diffrn_measurement_method     '\f and \w'
_diffrn_detector_area_resol_mean     ?
_diffrn_reflns_number     18091
_diffrn_reflns_av_R_equivalents     0.0370
_diffrn_reflns_av_sigmaI/netI     0.0271
_diffrn_reflns_theta_min     1.91
_diffrn_reflns_theta_max     26.37
_diffrn_reflns_theta_full     26.37
_diffrn_measured_fraction_theta_max     0.998
_diffrn_measured_fraction_theta_full     0.998
_diffrn_reflns_limit_h_min     -11
_diffrn_reflns_limit_h_max     13
_diffrn_reflns_limit_k_min     -14
_diffrn_reflns_limit_k_max     13
_diffrn_reflns_limit_l_min     -18
_diffrn_reflns_limit_l_max     18
_diffrn_standards_number     ?
_diffrn_standards_interval_count     ?
_diffrn_standards_interval_time     ?
_diffrn_standards_decay_%     ?
_refine_special_details
;
Refinement of <i>F</i>^2^ against ALL reflections. The weighted <i>R</i>-factor
<i>wR</i> and goodness of fit <i>S</i> are based on <i>F</i>^2^, conventional
<i>R</i>-factors <i>R</i> are based on <i>F</i>, with <i>F</i> set to zero for
negative <i>F</i>^2^. The threshold expression of <i>F</i>^2^ >
2\s(<i>F</i>^2^) is used only for calculating <i>R</i>-factors(gt) <i>etc</i>.
and is not relevant to the choice of reflections for refinement.
<i>R</i>-factors based on <i>F</i>^2^ are statistically about twice as large
as those based on <i>F</i>, and <i>R</i>- factors based on ALL data will be
even larger.
;
_reflns_number_total     4005
_reflns_number_gt     3651
_reflns_threshold_expression     I>2\s(I)
_refine_ls_structure_factor_coef     Fsqd
_refine_ls_matrix_type     full
_refine_ls_R_factor_all     0.0494
_refine_ls_R_factor_gt     0.0438
_refine_ls_wR_factor_gt     0.1209
_refine_ls_wR_factor_ref     0.1309
_refine_ls_goodness_of_fit_ref     1.039
_refine_ls_restrained_S_all     1.039
_refine_ls_number_reflns     4005
_refine_ls_number_parameters     474
_refine_ls_number_restraints     1
_refine_ls_hydrogen_treatment     constr
_refine_ls_weighting_scheme     calc
_refine_ls_weighting_details
         'calc w=1/[\s^2^(Fo^2^)+(0.1035P)^2^+0.0818P] where P=(Fo^2^+2Fc^2^)/3'
_atom_sites_solution_hydrogens     geom
_atom_sites_solution_primary     direct
_atom_sites_solution_secondary     difmap
_refine_ls_shift/su_max     0.001
_refine_ls_shift/su_mean     0.000
_refine_diff_density_max     0.277
_refine_diff_density_min     -0.280
_refine_ls_extinction_method     'SHELXL97 (Sheldrick, 2008)'
_refine_ls_extinction_coef     0.026(4)
_refine_ls_extinction_expression
                                  'Fc^*^=kFc[1+0.001xFc^2^\l^3^/sin(2\q)]^-1/4^'
loop_
    _atom_type_symbol
    _atom_type_description
    _atom_type_scat_dispersion_real
    _atom_type_scat_dispersion_imag
    _atom_type_scat_source
    'C' 'C' 0.0033 0.0000
                         'International Tables Vol C Tables 4.2.6.8 and 6.1.1.4'
    'H' 'H' 0.0000 0.0000
                         'International Tables Vol C Tables 4.2.6.8 and 6.1.1.4'
    'N' 'N' 0.0061 0.0000
                         'International Tables Vol C Tables 4.2.6.8 and 6.1.1.4'
    'O' 'O' 0.0106 0.0000
                         'International Tables Vol C Tables 4.2.6.8 and 6.1.1.4'
_computing_data_collection     'APEX2 (Bruker, 2005)'
_computing_cell_refinement     'SAINT (Bruker, 2005)'
_computing_data_reduction     'SAINT (Bruker, 2005)'
_computing_structure_solution     'SHELXS97 (Sheldrick, 2008)'
_computing_structure_refinement     'SHELXL97 (Sheldrick, 2008)'
_computing_molecular_graphics
                              'ORTEP-3 (Farrugia, 1997) and PLATON (Spek, 2009)'
_computing_publication_material     'WinGX (Farrugia, 1999)'
loop_
    _atom_site_type_symbol
    _atom_site_label
    _atom_site_fract_x
    _atom_site_fract_y
    _atom_site_fract_z
    _atom_site_U_iso_or_equiv
    _atom_site_adp_type
    _atom_site_calc_flag
    _atom_site_refinement_flags
    _atom_site_occupancy
    _atom_site_symmetry_multiplicity
    _atom_site_disorder_assembly
    _atom_site_disorder_group
    C C1 0.7915(3) 0.3012(3) 0.74747(18) 0.0488(6) Uani d . 1 1 . .
    H H1 0.8127 0.2537 0.7042 0.059 Uiso calc R 1 1 . .
    C C2 0.7993(3) 0.2517(3) 0.8428(2) 0.0614(8) Uani d . 1 1 . .
    H H2A 0.7910 0.3107 0.8860 0.074 Uiso calc R 1 1 . .
    H H2B 0.8806 0.2167 0.8682 0.074 Uiso calc R 1 1 . .
    C C3 0.6953(3) 0.1641(3) 0.8353(2) 0.0660(8) Uani d . 1 1 . .
    H H3A 0.7121 0.0987 0.8016 0.079 Uiso calc R 1 1 . .
    H H3B 0.6942 0.1409 0.8983 0.079 Uiso calc R 1 1 . .
    C C4 0.5702(3) 0.2127(3) 0.78344(19) 0.0540(7) Uani d . 1 1 . .
    C C5 0.5359(3) 0.2050(2) 0.67912(19) 0.0476(6) Uani d . 1 1 . .
    H H5 0.5970 0.1650 0.6544 0.057 Uiso calc R 1 1 . .
    C C6 0.4602(2) 0.2914(2) 0.61274(18) 0.0464(6) Uani d . 1 1 . .
    H H6 0.4402 0.3543 0.6487 0.056 Uiso calc R 1 1 . .
    C C7 0.5235(2) 0.3342(2) 0.53782(15) 0.0390(5) Uani d . 1 1 . .
    H H7 0.5775 0.2749 0.5251 0.047 Uiso calc R 1 1 . .
    C C8 0.5993(3) 0.4438(2) 0.55866(19) 0.0506(6) Uani d . 1 1 . .
    H H8A 0.5947 0.4795 0.4985 0.061 Uiso calc R 1 1 . .
    H H8B 0.5579 0.4931 0.5929 0.061 Uiso calc R 1 1 . .
    C C9 0.7378(3) 0.4360(2) 0.61507(18) 0.0503(6) Uani d . 1 1 . .
    H H9 0.7750 0.5102 0.6140 0.060 Uiso calc R 1 1 . .
    C C10 0.7584(2) 0.4040(2) 0.71752(17) 0.0440(6) Uani d . 1 1 . .
    C C11 0.4094(2) 0.3478(2) 0.45040(17) 0.0423(5) Uani d . 1 1 . .
    H H11 0.3757 0.4229 0.4547 0.051 Uiso calc R 1 1 . .
    C C12 0.3140(2) 0.2666(3) 0.4665(2) 0.0520(6) Uani d . 1 1 . .
    C C13 0.4276(2) 0.3389(2) 0.35209(17) 0.0456(6) Uani d . 1 1 . .
    H H13A 0.3464 0.3410 0.3052 0.055 Uiso calc R 1 1 . .
    H H13B 0.4757 0.4028 0.3412 0.055 Uiso calc R 1 1 . .
    C C14 0.7369(3) 0.4992(3) 0.7781(2) 0.0616(8) Uani d . 1 1 . .
    H H14A 0.6497 0.5193 0.7593 0.092 Uiso calc R 1 1 . .
    H H14B 0.7864 0.5625 0.7702 0.092 Uiso calc R 1 1 . .
    H H14C 0.7610 0.4766 0.8434 0.092 Uiso calc R 1 1 . .
    C C30 0.7524(2) 0.4204(2) 0.31645(16) 0.0396(5) Uani d . 1 1 . .
    H H30 0.6674 0.4398 0.3184 0.047 Uiso calc R 1 1 . .
    C C15 0.5203(4) 0.3023(4) 0.8337(2) 0.0699(9) Uani d . 1 1 . .
    H H15A 0.4433 0.3309 0.7926 0.105 Uiso calc R 1 1 . .
    H H15B 0.5805 0.3618 0.8509 0.105 Uiso calc R 1 1 . .
    H H15C 0.5049 0.2718 0.8898 0.105 Uiso calc R 1 1 . .
    C C16 0.4981(2) 0.2039(2) 0.25042(18) 0.0445(5) Uani d . 1 1 . .
    C C17 0.5847(3) 0.1218(2) 0.2441(2) 0.0501(6) Uani d . 1 1 . .
    H H17 0.6389 0.0930 0.2993 0.060 Uiso calc R 1 1 . .
    C C18 0.5912(3) 0.0826(3) 0.1573(2) 0.0586(7) Uani d . 1 1 . .
    H H18 0.6491 0.0273 0.1547 0.070 Uiso calc R 1 1 . .
    C C31 0.7456(2) 0.3887(2) 0.21551(15) 0.0392(5) Uani d . 1 1 . .
    C C19 0.5129(4) 0.1244(4) 0.0742(2) 0.0729(10) Uani d . 1 1 . .
    H H19 0.5172 0.0979 0.0157 0.087 Uiso calc R 1 1 . .
    C C20 0.4291(4) 0.2054(4) 0.0799(2) 0.0813(11) Uani d . 1 1 . .
    H H20 0.3763 0.2344 0.0242 0.098 Uiso calc R 1 1 . .
    C C21 0.4198(3) 0.2465(3) 0.1671(2) 0.0617(8) Uani d . 1 1 . .
    H H21 0.3615 0.3018 0.1689 0.074 Uiso calc R 1 1 . .
    C C22 0.8099(2) 0.3026(2) 0.19730(17) 0.0423(5) Uani d . 1 1 . .
    H H22 0.8466 0.2560 0.2482 0.051 Uiso calc R 1 1 . .
    C C23 0.8304(3) 0.2713(2) 0.10338(19) 0.0509(6) Uani d . 1 1 . .
    H H23A 0.7758 0.3157 0.0532 0.061 Uiso calc R 1 1 . .
    H H23B 0.8098 0.1930 0.0900 0.061 Uiso calc R 1 1 . .
    C C24 0.9686(3) 0.2921(3) 0.10614(19) 0.0571(7) Uani d . 1 1 . .
    H H24A 1.0216 0.2369 0.1468 0.068 Uiso calc R 1 1 . .
    H H24B 0.9782 0.2839 0.0429 0.068 Uiso calc R 1 1 . .
    C C25 1.0089(2) 0.4075(3) 0.14274(16) 0.0492(6) Uani d . 1 1 . .
    C C26 1.0604(2) 0.4175(2) 0.24703(16) 0.0421(5) Uani d . 1 1 . .
    H H26 1.0649 0.3465 0.2813 0.051 Uiso calc R 1 1 . .
    C C27 1.0517(2) 0.5191(2) 0.30495(15) 0.0381(5) Uani d . 1 1 . .
    H H27 1.0172 0.5826 0.2635 0.046 Uiso calc R 1 1 . .
    C C28 0.9797(2) 0.50289(19) 0.37965(14) 0.0344(4) Uani d . 1 1 . .
    H H28 0.9956 0.4266 0.4048 0.041 Uiso calc R 1 1 . .
    C C29 0.8374(2) 0.5233(2) 0.35161(17) 0.0402(5) Uani d . 1 1 . .
    H H29A 0.8175 0.5796 0.3021 0.048 Uiso calc R 1 1 . .
    H H29B 0.8160 0.5543 0.4061 0.048 Uiso calc R 1 1 . .
    C C33 1.0515(2) 0.58488(19) 0.45719(15) 0.0365(5) Uani d . 1 1 . .
    H H33 1.0199 0.6602 0.4371 0.044 Uiso calc R 1 1 . .
    C C32 1.1838(2) 0.5786(2) 0.44833(16) 0.0396(5) Uani d . 1 1 . .
    C C35 0.9483(3) 0.5033(3) 0.08128(19) 0.0646(9) Uani d . 1 1 . .
    H H35B 0.8588 0.4943 0.0637 0.097 Uiso calc R 1 1 . .
    H H35C 0.9765 0.5050 0.0252 0.097 Uiso calc R 1 1 . .
    H H35A 0.9706 0.5723 0.1155 0.097 Uiso calc R 1 1 . .
    C C34 0.6593(3) 0.4624(3) 0.1425(2) 0.0610(8) Uani d . 1 1 . .
    H H34C 0.5779 0.4635 0.1531 0.092 Uiso calc R 1 1 . .
    H H34B 0.6525 0.4336 0.0803 0.092 Uiso calc R 1 1 . .
    H H34A 0.6926 0.5371 0.1477 0.092 Uiso calc R 1 1 . .
    C C36 1.0443(2) 0.5693(2) 0.55869(16) 0.0415(5) Uani d . 1 1 . .
    H H36A 1.1009 0.6218 0.5999 0.050 Uiso calc R 1 1 . .
    H H36B 0.9598 0.5858 0.5612 0.050 Uiso calc R 1 1 . .
    C C37 1.0992(2) 0.4316(2) 0.68938(16) 0.0404(5) Uani d . 1 1 . .
    C C38 1.0581(3) 0.5010(3) 0.75004(17) 0.0485(6) Uani d . 1 1 . .
    H H38 1.0179 0.5680 0.7278 0.058 Uiso calc R 1 1 . .
    C C39 1.0775(3) 0.4699(3) 0.8449(2) 0.0605(8) Uani d . 1 1 . .
    H H39 1.0499 0.5168 0.8855 0.073 Uiso calc R 1 1 . .
    C C40 1.1361(3) 0.3719(3) 0.8788(2) 0.0667(9) Uani d . 1 1 . .
    H H40 1.1477 0.3516 0.9417 0.080 Uiso calc R 1 1 . .
    C C41 1.1782(3) 0.3030(3) 0.8184(2) 0.0638(8) Uani d . 1 1 . .
    H H41 1.2191 0.2365 0.8413 0.077 Uiso calc R 1 1 . .
    C C42 1.1600(3) 0.3320(3) 0.7240(2) 0.0520(6) Uani d . 1 1 . .
    H H42 1.1884 0.2849 0.6840 0.062 Uiso calc R 1 1 . .
    N N1 0.4918(2) 0.2371(2) 0.34005(15) 0.0489(5) Uani d . 1 1 . .
    H H1A 0.5266 0.1966 0.3887 0.059 Uiso calc R 1 1 . .
    N N2 1.0773(3) 0.45606(19) 0.59289(14) 0.0527(6) Uani d . 1 1 . .
    H H2 1.0834 0.4041 0.5539 0.063 Uiso calc R 1 1 . .
    O O1 0.7980(2) 0.3611(2) 0.56602(15) 0.0659(7) Uani d . 1 1 . .
    H H01 0.8724 0.3776 0.5775 0.099 Uiso calc R 1 1 . .
    O O2 0.4732(3) 0.1356(2) 0.73250(17) 0.0710(7) Uani d . 1 1 . .
    O O3 0.34515(19) 0.2358(2) 0.55866(15) 0.0637(6) Uani d . 1 1 . .
    O O4 0.2194(2) 0.2324(3) 0.41145(19) 0.0765(8) Uani d . 1 1 . .
    O O5 0.7933(2) 0.32770(17) 0.37792(12) 0.0524(5) Uani d . 1 1 . .
    H H05 0.7965 0.3458 0.4324 0.079 Uiso calc R 1 1 . .
    O O6 1.28143(17) 0.59853(19) 0.50680(14) 0.0552(5) Uani d . 1 1 . .
    O O7 1.18128(16) 0.54301(16) 0.36102(11) 0.0430(4) Uani d . 1 1 . .
    O O8 1.14237(18) 0.4236(2) 0.18592(14) 0.0618(6) Uani d . 1 1 . .
loop_
    _atom_site_aniso_label
    _atom_site_aniso_U_11
    _atom_site_aniso_U_22
    _atom_site_aniso_U_33
    _atom_site_aniso_U_12
    _atom_site_aniso_U_13
    _atom_site_aniso_U_23
    C1 0.0482(13) 0.0575(15) 0.0426(12) 0.0078(12) 0.0162(10) -0.0083(11)
    C2 0.0603(17) 0.073(2) 0.0473(14) 0.0220(16) 0.0093(12) 0.0034(14)
    C3 0.082(2) 0.0701(19) 0.0481(14) 0.0188(18) 0.0226(14) 0.0164(14)
    C4 0.0630(16) 0.0602(16) 0.0436(13) -0.0008(14) 0.0229(12) 0.0092(12)
    C5 0.0555(15) 0.0461(13) 0.0459(12) -0.0014(12) 0.0222(11) 0.0029(11)
    C6 0.0454(13) 0.0529(14) 0.0432(12) -0.0018(12) 0.0163(10) 0.0016(11)
    C7 0.0346(11) 0.0442(12) 0.0369(10) -0.0007(10) 0.0081(8) 0.0010(9)
    C8 0.0507(14) 0.0475(14) 0.0472(12) -0.0077(12) 0.0035(11) 0.0057(11)
    C9 0.0454(14) 0.0571(15) 0.0467(13) -0.0132(12) 0.0101(11) -0.0005(12)
    C10 0.0354(11) 0.0552(14) 0.0414(12) -0.0021(11) 0.0107(9) -0.0111(11)
    C11 0.0328(11) 0.0484(13) 0.0443(12) 0.0039(10) 0.0088(9) 0.0043(10)
    C12 0.0338(12) 0.0651(17) 0.0575(15) -0.0002(12) 0.0135(11) 0.0071(13)
    C13 0.0384(11) 0.0562(15) 0.0404(12) 0.0022(11) 0.0079(9) 0.0050(11)
    C14 0.0629(17) 0.0616(17) 0.0625(16) 0.0081(15) 0.0211(14) -0.0163(14)
    C30 0.0348(11) 0.0490(13) 0.0375(11) -0.0047(10) 0.0144(8) 0.0006(10)
    C15 0.072(2) 0.096(3) 0.0502(14) 0.0136(19) 0.0310(14) 0.0030(17)
    C16 0.0385(12) 0.0522(14) 0.0425(12) -0.0119(11) 0.0110(9) 0.0012(10)
    C17 0.0448(13) 0.0544(15) 0.0503(13) -0.0073(12) 0.0120(11) -0.0018(12)
    C18 0.0538(15) 0.0599(17) 0.0671(17) -0.0124(14) 0.0251(13) -0.0137(14)
    C31 0.0365(11) 0.0467(12) 0.0340(10) -0.0103(10) 0.0095(8) -0.0004(9)
    C19 0.081(2) 0.091(3) 0.0499(15) -0.012(2) 0.0235(15) -0.0146(17)
    C20 0.090(2) 0.107(3) 0.0412(15) 0.006(2) 0.0083(15) 0.0066(18)
    C21 0.0651(18) 0.0718(19) 0.0450(14) 0.0087(16) 0.0100(12) 0.0063(13)
    C22 0.0474(13) 0.0432(12) 0.0373(11) -0.0073(11) 0.0132(9) 0.0005(9)
    C23 0.0587(15) 0.0519(14) 0.0432(12) -0.0102(13) 0.0160(11) -0.0105(11)
    C24 0.0625(16) 0.0734(19) 0.0391(12) -0.0036(15) 0.0204(11) -0.0149(13)
    C25 0.0463(13) 0.0719(18) 0.0335(11) -0.0125(13) 0.0179(10) -0.0062(11)
    C26 0.0382(11) 0.0553(14) 0.0336(10) -0.0017(11) 0.0113(9) -0.0008(10)
    C27 0.0339(11) 0.0470(12) 0.0319(10) -0.0038(10) 0.0065(8) 0.0030(9)
    C28 0.0363(10) 0.0343(10) 0.0320(9) -0.0009(9) 0.0088(8) 0.0007(8)
    C29 0.0382(11) 0.0421(12) 0.0406(11) 0.0012(10) 0.0115(9) -0.0032(9)
    C33 0.0394(11) 0.0337(10) 0.0360(10) -0.0019(9) 0.0097(8) -0.0016(9)
    C32 0.0402(12) 0.0379(11) 0.0400(11) -0.0043(10) 0.0100(9) -0.0019(9)
    C35 0.077(2) 0.081(2) 0.0340(12) -0.0202(18) 0.0122(12) 0.0104(13)
    C34 0.0603(17) 0.0706(19) 0.0451(13) 0.0094(16) 0.0032(12) 0.0035(13)
    C36 0.0486(12) 0.0393(12) 0.0369(11) -0.0018(10) 0.0122(9) -0.0047(9)
    C37 0.0401(12) 0.0414(12) 0.0382(11) -0.0087(10) 0.0085(9) 0.0007(9)
    C38 0.0510(14) 0.0539(15) 0.0423(12) -0.0043(12) 0.0160(10) -0.0003(11)
    C39 0.0647(18) 0.078(2) 0.0449(13) -0.0093(16) 0.0255(13) -0.0008(14)
    C40 0.0673(19) 0.088(2) 0.0457(14) -0.0106(18) 0.0168(13) 0.0184(15)
    C41 0.0653(18) 0.0669(18) 0.0585(16) 0.0050(16) 0.0165(14) 0.0261(15)
    C42 0.0574(16) 0.0480(14) 0.0508(14) 0.0011(12) 0.0155(11) 0.0030(12)
    N1 0.0478(11) 0.0582(13) 0.0358(9) 0.0090(10) 0.0038(8) 0.0039(9)
    N2 0.0830(17) 0.0409(11) 0.0326(9) 0.0061(11) 0.0136(10) -0.0028(9)
    O1 0.0464(10) 0.1072(19) 0.0495(10) -0.0175(12) 0.0223(9) -0.0218(12)
    O2 0.0815(16) 0.0694(14) 0.0646(13) -0.0191(12) 0.0244(11) 0.0158(11)
    O3 0.0457(10) 0.0896(17) 0.0575(11) -0.0153(11) 0.0173(9) 0.0120(11)
    O4 0.0414(11) 0.0991(19) 0.0785(15) -0.0171(12) -0.0001(10) 0.0144(14)
    O5 0.0671(12) 0.0554(11) 0.0368(8) -0.0122(9) 0.0182(8) 0.0066(8)
    O6 0.0402(9) 0.0663(12) 0.0538(10) -0.0085(9) 0.0047(8) -0.0156(9)
    O7 0.0371(8) 0.0533(10) 0.0392(8) -0.0073(8) 0.0120(6) -0.0037(7)
    O8 0.0455(10) 0.0931(17) 0.0533(10) -0.0095(11) 0.0244(8) -0.0165(11)
_geom_special_details
;
All s.u.'s (except the s.u. in the dihedral angle between two l.s. planes) are
estimated using the full covariance matrix. The cell s.u.'s are taken into
account individually in the estimation of s.u.'s in distances, angles and
torsion angles; correlations between s.u.'s in cell parameters are only used
when they are defined by crystal symmetry. An approximate (isotropic)
treatment of cell s.u.'s is used for estimating s.u.'s involving l.s. planes.
;
loop_
    _geom_bond_atom_site_label_1
    _geom_bond_atom_site_label_2
    _geom_bond_site_symmetry_2
    _geom_bond_distance
    _geom_bond_publ_flag
    C1 C10 . 1.320(4) ?
    C1 C2 . 1.500(4) ?
    C1 H1 . 0.9300 ?
    C2 C3 . 1.539(5) ?
    C2 H2A . 0.9700 ?
    C2 H2B . 0.9700 ?
    C3 C4 . 1.501(5) ?
    C3 H3A . 0.9700 ?
    C3 H3B . 0.9700 ?
    C4 O2 . 1.454(4) ?
    C4 C5 . 1.475(4) ?
    C4 C15 . 1.492(5) ?
    C5 O2 . 1.446(3) ?
    C5 C6 . 1.504(4) ?
    C5 H5 . 0.9800 ?
    C6 O3 . 1.461(3) ?
    C6 C7 . 1.550(3) ?
    C6 H6 . 0.9800 ?
    C7 C11 . 1.539(3) ?
    C7 C8 . 1.539(4) ?
    C7 H7 . 0.9800 ?
    C8 C9 . 1.532(4) ?
    C8 H8A . 0.9700 ?
    C8 H8B . 0.9700 ?
    C9 O1 . 1.427(4) ?
    C9 C10 . 1.507(4) ?
    C9 H9 . 0.9800 ?
    C10 C14 . 1.504(4) ?
    C11 C12 . 1.503(4) ?
    C11 C13 . 1.518(3) ?
    C11 H11 . 0.9800 ?
    C12 O4 . 1.203(4) ?
    C12 O3 . 1.351(4) ?
    C13 N1 . 1.444(4) ?
    C13 H13A . 0.9700 ?
    C13 H13B . 0.9700 ?
    C14 H14A . 0.9600 ?
    C14 H14B . 0.9600 ?
    C14 H14C . 0.9600 ?
    C30 O5 . 1.420(3) ?
    C30 C31 . 1.512(3) ?
    C30 C29 . 1.548(3) ?
    C30 H30 . 0.9800 ?
    C15 H15A . 0.9600 ?
    C15 H15B . 0.9600 ?
    C15 H15C . 0.9600 ?
    C16 C21 . 1.384(4) ?
    C16 C17 . 1.395(4) ?
    C16 N1 . 1.396(3) ?
    C17 C18 . 1.380(4) ?
    C17 H17 . 0.9300 ?
    C18 C19 . 1.377(5) ?
    C18 H18 . 0.9300 ?
    C31 C22 . 1.321(4) ?
    C31 C34 . 1.505(4) ?
    C19 C20 . 1.361(6) ?
    C19 H19 . 0.9300 ?
    C20 C21 . 1.403(5) ?
    C20 H20 . 0.9300 ?
    C21 H21 . 0.9300 ?
    C22 C23 . 1.507(3) ?
    C22 H22 . 0.9300 ?
    C23 C24 . 1.544(4) ?
    C23 H23A . 0.9700 ?
    C23 H23B . 0.9700 ?
    C24 C25 . 1.501(4) ?
    C24 H24A . 0.9700 ?
    C24 H24B . 0.9700 ?
    C25 O8 . 1.452(3) ?
    C25 C26 . 1.482(3) ?
    C25 C35 . 1.495(5) ?
    C26 O8 . 1.449(3) ?
    C26 C27 . 1.500(4) ?
    C26 H26 . 0.9800 ?
    C27 O7 . 1.471(3) ?
    C27 C28 . 1.541(3) ?
    C27 H27 . 0.9800 ?
    C28 C29 . 1.537(3) ?
    C28 C33 . 1.543(3) ?
    C28 H28 . 0.9800 ?
    C29 H29A . 0.9700 ?
    C29 H29B . 0.9700 ?
    C33 C32 . 1.513(3) ?
    C33 C36 . 1.527(3) ?
    C33 H33 . 0.9800 ?
    C32 O6 . 1.203(3) ?
    C32 O7 . 1.344(3) ?
    C35 H35B . 0.9600 ?
    C35 H35C . 0.9600 ?
    C35 H35A . 0.9600 ?
    C34 H34C . 0.9600 ?
    C34 H34B . 0.9600 ?
    C34 H34A . 0.9600 ?
    C36 N2 . 1.453(3) ?
    C36 H36A . 0.9700 ?
    C36 H36B . 0.9700 ?
    C37 C38 . 1.385(4) ?
    C37 C42 . 1.391(4) ?
    C37 N2 . 1.400(3) ?
    C38 C39 . 1.400(4) ?
    C38 H38 . 0.9300 ?
    C39 C40 . 1.363(5) ?
    C39 H39 . 0.9300 ?
    C40 C41 . 1.384(5) ?
    C40 H40 . 0.9300 ?
    C41 C42 . 1.388(4) ?
    C41 H41 . 0.9300 ?
    C42 H42 . 0.9300 ?
    N1 H1A . 0.8600 ?
    N2 H2 . 0.8600 ?
    O1 H01 . 0.8200 ?
    O5 H05 . 0.8200 ?
loop_
    _geom_angle_atom_site_label_1
    _geom_angle_atom_site_label_2
    _geom_angle_atom_site_label_3
    _geom_angle_site_symmetry_1
    _geom_angle_site_symmetry_3
    _geom_angle
    _geom_angle_publ_flag
    C10 C1 C2 . . 127.9(3) ?
    C10 C1 H1 . . 116.0 ?
    C2 C1 H1 . . 116.0 ?
    C1 C2 C3 . . 110.8(3) ?
    C1 C2 H2A . . 109.5 ?
    C3 C2 H2A . . 109.5 ?
    C1 C2 H2B . . 109.5 ?
    C3 C2 H2B . . 109.5 ?
    H2A C2 H2B . . 108.1 ?
    C4 C3 C2 . . 110.1(3) ?
    C4 C3 H3A . . 109.6 ?
    C2 C3 H3A . . 109.6 ?
    C4 C3 H3B . . 109.6 ?
    C2 C3 H3B . . 109.6 ?
    H3A C3 H3B . . 108.2 ?
    O2 C4 C5 . . 59.19(18) ?
    O2 C4 C15 . . 112.6(3) ?
    C5 C4 C15 . . 122.4(3) ?
    O2 C4 C3 . . 117.6(3) ?
    C5 C4 C3 . . 115.8(3) ?
    C15 C4 C3 . . 116.5(3) ?
    O2 C5 C4 . . 59.69(19) ?
    O2 C5 C6 . . 118.5(2) ?
    C4 C5 C6 . . 124.4(3) ?
    O2 C5 H5 . . 114.4 ?
    C4 C5 H5 . . 114.4 ?
    C6 C5 H5 . . 114.4 ?
    O3 C6 C5 . . 106.6(2) ?
    O3 C6 C7 . . 105.40(19) ?
    C5 C6 C7 . . 113.9(2) ?
    O3 C6 H6 . . 110.3 ?
    C5 C6 H6 . . 110.3 ?
    C7 C6 H6 . . 110.3 ?
    C11 C7 C8 . . 110.6(2) ?
    C11 C7 C6 . . 101.32(19) ?
    C8 C7 C6 . . 118.1(2) ?
    C11 C7 H7 . . 108.8 ?
    C8 C7 H7 . . 108.8 ?
    C6 C7 H7 . . 108.8 ?
    C9 C8 C7 . . 117.8(2) ?
    C9 C8 H8A . . 107.9 ?
    C7 C8 H8A . . 107.9 ?
    C9 C8 H8B . . 107.9 ?
    C7 C8 H8B . . 107.9 ?
    H8A C8 H8B . . 107.2 ?
    O1 C9 C10 . . 112.6(2) ?
    O1 C9 C8 . . 107.9(2) ?
    C10 C9 C8 . . 113.7(2) ?
    O1 C9 H9 . . 107.4 ?
    C10 C9 H9 . . 107.4 ?
    C8 C9 H9 . . 107.4 ?
    C1 C10 C14 . . 125.5(3) ?
    C1 C10 C9 . . 121.2(2) ?
    C14 C10 C9 . . 113.3(3) ?
    C12 C11 C13 . . 113.1(2) ?
    C12 C11 C7 . . 104.6(2) ?
    C13 C11 C7 . . 119.2(2) ?
    C12 C11 H11 . . 106.4 ?
    C13 C11 H11 . . 106.4 ?
    C7 C11 H11 . . 106.4 ?
    O4 C12 O3 . . 120.7(3) ?
    O4 C12 C11 . . 129.4(3) ?
    O3 C12 C11 . . 109.9(2) ?
    N1 C13 C11 . . 112.2(2) ?
    N1 C13 H13A . . 109.2 ?
    C11 C13 H13A . . 109.2 ?
    N1 C13 H13B . . 109.2 ?
    C11 C13 H13B . . 109.2 ?
    H13A C13 H13B . . 107.9 ?
    C10 C14 H14A . . 109.5 ?
    C10 C14 H14B . . 109.5 ?
    H14A C14 H14B . . 109.5 ?
    C10 C14 H14C . . 109.5 ?
    H14A C14 H14C . . 109.5 ?
    H14B C14 H14C . . 109.5 ?
    O5 C30 C31 . . 110.4(2) ?
    O5 C30 C29 . . 110.49(18) ?
    C31 C30 C29 . . 112.54(19) ?
    O5 C30 H30 . . 107.8 ?
    C31 C30 H30 . . 107.8 ?
    C29 C30 H30 . . 107.8 ?
    C4 C15 H15A . . 109.5 ?
    C4 C15 H15B . . 109.5 ?
    H15A C15 H15B . . 109.5 ?
    C4 C15 H15C . . 109.5 ?
    H15A C15 H15C . . 109.5 ?
    H15B C15 H15C . . 109.5 ?
    C21 C16 C17 . . 118.2(3) ?
    C21 C16 N1 . . 123.0(3) ?
    C17 C16 N1 . . 118.8(2) ?
    C18 C17 C16 . . 121.1(3) ?
    C18 C17 H17 . . 119.5 ?
    C16 C17 H17 . . 119.5 ?
    C19 C18 C17 . . 120.8(3) ?
    C19 C18 H18 . . 119.6 ?
    C17 C18 H18 . . 119.6 ?
    C22 C31 C34 . . 125.7(2) ?
    C22 C31 C30 . . 120.8(2) ?
    C34 C31 C30 . . 113.5(2) ?
    C20 C19 C18 . . 118.4(3) ?
    C20 C19 H19 . . 120.8 ?
    C18 C19 H19 . . 120.8 ?
    C19 C20 C21 . . 122.1(3) ?
    C19 C20 H20 . . 118.9 ?
    C21 C20 H20 . . 118.9 ?
    C16 C21 C20 . . 119.3(3) ?
    C16 C21 H21 . . 120.3 ?
    C20 C21 H21 . . 120.3 ?
    C31 C22 C23 . . 127.4(2) ?
    C31 C22 H22 . . 116.3 ?
    C23 C22 H22 . . 116.3 ?
    C22 C23 C24 . . 109.9(2) ?
    C22 C23 H23A . . 109.7 ?
    C24 C23 H23A . . 109.7 ?
    C22 C23 H23B . . 109.7 ?
    C24 C23 H23B . . 109.7 ?
    H23A C23 H23B . . 108.2 ?
    C25 C24 C23 . . 110.6(3) ?
    C25 C24 H24A . . 109.5 ?
    C23 C24 H24A . . 109.5 ?
    C25 C24 H24B . . 109.5 ?
    C23 C24 H24B . . 109.5 ?
    H24A C24 H24B . . 108.1 ?
    O8 C25 C26 . . 59.19(15) ?
    O8 C25 C35 . . 113.2(3) ?
    C26 C25 C35 . . 122.7(3) ?
    O8 C25 C24 . . 116.3(3) ?
    C26 C25 C24 . . 115.7(2) ?
    C35 C25 C24 . . 116.6(2) ?
    O8 C26 C25 . . 59.37(15) ?
    O8 C26 C27 . . 117.5(2) ?
    C25 C26 C27 . . 125.7(2) ?
    O8 C26 H26 . . 114.2 ?
    C25 C26 H26 . . 114.2 ?
    C27 C26 H26 . . 114.2 ?
    O7 C27 C26 . . 105.43(19) ?
    O7 C27 C28 . . 104.31(16) ?
    C26 C27 C28 . . 115.5(2) ?
    O7 C27 H27 . . 110.4 ?
    C26 C27 H27 . . 110.4 ?
    C28 C27 H27 . . 110.4 ?
    C29 C28 C27 . . 119.32(18) ?
    C29 C28 C33 . . 112.10(19) ?
    C27 C28 C33 . . 100.51(17) ?
    C29 C28 H28 . . 108.1 ?
    C27 C28 H28 . . 108.1 ?
    C33 C28 H28 . . 108.1 ?
    C28 C29 C30 . . 116.7(2) ?
    C28 C29 H29A . . 108.1 ?
    C30 C29 H29A . . 108.1 ?
    C28 C29 H29B . . 108.1 ?
    C30 C29 H29B . . 108.1 ?
    H29A C29 H29B . . 107.3 ?
    C32 C33 C36 . . 113.35(19) ?
    C32 C33 C28 . . 102.57(18) ?
    C36 C33 C28 . . 119.1(2) ?
    C32 C33 H33 . . 107.1 ?
    C36 C33 H33 . . 107.1 ?
    C28 C33 H33 . . 107.1 ?
    O6 C32 O7 . . 121.1(2) ?
    O6 C32 C33 . . 129.1(2) ?
    O7 C32 C33 . . 109.72(18) ?
    C25 C35 H35B . . 109.5 ?
    C25 C35 H35C . . 109.5 ?
    H35B C35 H35C . . 109.5 ?
    C25 C35 H35A . . 109.5 ?
    H35B C35 H35A . . 109.5 ?
    H35C C35 H35A . . 109.5 ?
    C31 C34 H34C . . 109.5 ?
    C31 C34 H34B . . 109.5 ?
    H34C C34 H34B . . 109.5 ?
    C31 C34 H34A . . 109.5 ?
    H34C C34 H34A . . 109.5 ?
    H34B C34 H34A . . 109.5 ?
    N2 C36 C33 . . 111.98(19) ?
    N2 C36 H36A . . 109.2 ?
    C33 C36 H36A . . 109.2 ?
    N2 C36 H36B . . 109.2 ?
    C33 C36 H36B . . 109.2 ?
    H36A C36 H36B . . 107.9 ?
    C38 C37 C42 . . 119.3(2) ?
    C38 C37 N2 . . 122.1(2) ?
    C42 C37 N2 . . 118.5(2) ?
    C37 C38 C39 . . 119.8(3) ?
    C37 C38 H38 . . 120.1 ?
    C39 C38 H38 . . 120.1 ?
    C40 C39 C38 . . 121.0(3) ?
    C40 C39 H39 . . 119.5 ?
    C38 C39 H39 . . 119.5 ?
    C39 C40 C41 . . 119.3(3) ?
    C39 C40 H40 . . 120.4 ?
    C41 C40 H40 . . 120.4 ?
    C40 C41 C42 . . 120.8(3) ?
    C40 C41 H41 . . 119.6 ?
    C42 C41 H41 . . 119.6 ?
    C41 C42 C37 . . 119.9(3) ?
    C41 C42 H42 . . 120.1 ?
    C37 C42 H42 . . 120.1 ?
    C16 N1 C13 . . 120.8(2) ?
    C16 N1 H1A . . 119.6 ?
    C13 N1 H1A . . 119.6 ?
    C37 N2 C36 . . 120.0(2) ?
    C37 N2 H2 . . 120.0 ?
    C36 N2 H2 . . 120.0 ?
    C9 O1 H01 . . 109.5 ?
    C5 O2 C4 . . 61.12(17) ?
    C12 O3 C6 . . 111.1(2) ?
    C30 O5 H05 . . 109.5 ?
    C32 O7 C27 . . 110.52(18) ?
    C26 O8 C25 . . 61.44(15) ?
loop_
    _geom_hbond_atom_site_label_D
    _geom_hbond_atom_site_label_H
    _geom_hbond_atom_site_label_A
    _geom_hbond_site_symmetry_A
    _geom_hbond_distance_DH
    _geom_hbond_distance_HA
    _geom_hbond_distance_DA
    _geom_hbond_angle_DHA
    _geom_hbond_publ_flag
    N1 H1A O6 2_746 0.86 2.54 3.311(3) 150 yes
    O1 H01 N2 1_555 0.82 2.41 3.221(4) 169 yes
    O5 H05 O1 1_555 0.82 1.97 2.778(3) 170 yes
data_global
_journal_date_recd_electronic     2011-04-13
_journal_date_accepted     2011-04-22
_journal_name_full     'Acta Crystallographica, Section E'
_journal_year     2011
_journal_volume     67
_journal_issue      6
_journal_page_first     o1388
_journal_page_last     o1389
_journal_paper_category     QO
_journal_coeditor_code     TK2738
_publ_contact_author_name     'Professor Mohamed  Akssira'
_publ_contact_author_address
;
Laboratoire de Chimie Bioorganique et Analytique,
URAC 22. B.P. 146, FSTM, Universit\'e Hassan II
Mohammedia-casablanca 20810 Mohammedia, Morocco.
;
_publ_contact_author_email     'abenharref@yahoo.fr'
_publ_contact_author_fax     '0021224437408'
_publ_contact_author_phone     '0021224434649'
_publ_section_title
;\
12-Anilinomethyl-9\a-hydroxy-4,8-dimethyl-3,14-dioxatricyclo[9.3.0.0^2,4^]\
tetradec-7-en-13-one
;
loop_
    _publ_author_name
    _publ_author_address
    'Mohamed Moumou'
;
Laboratoire de Chimie Bioorganique et Analytique,
URAC 22, BP 146, FSTM, Universit\'e Hassan II
Mohammedia-Casablanca 20810 Mohammedia, Morocco
;
    'Ahmed Benharref'
;
Laboratoire de Chimie des Substances Naturelles
URAC16, Facult\'e des Sciences Semlalia,
BP 2390 Bd My Abdellah,
40000 Marrakech
Morocco
;
    'Moha Berraho'
;
Laboratoire de Chimie des Substances Naturelles
URAC16, Facult\'e des Sciences Semlalia,
BP 2390 Bd My Abdellah,
40000 Marrakech
Morocco
;
    'Daniel Avignant'
;
Universit\'e Blaise Pascal, Laboratoire des Mat\'eriaux
Inorganiques, UMR CNRS 6002, 24 Avenue des Landais,
 63177 Aubi\`ere, France
;
    'Abdelghani Oudahmane'
;
Universit\'e Blaise Pascal, Laboratoire des Mat\'eriaux
Inorganiques, UMR CNRS 6002, 24 Avenue des Landais,
63177 Aubi\`ere, France
;
    'Mohamed Akssira'
;
Laboratoire de Chimie Bioorganique et Analytique,
URAC 22, BP 146, FSTM, Universit\'e Hassan II
Mohammedia-Casablanca 20810 Mohammedia, Morocco
;
