# Supplementary material for: 12-Anilinomethyl-9α-hy­droxy-4,8-dimethyl-3,14-dioxatricyclo­[9.3.0.02,4]tetra­dec-7-en-13-one
Source: Acta Crystallogr Sect E Struct Rep Online. 2011 May 11;67(Pt 6):o1388–9. doi: 10.1107/S1600536811015303 (PMC3120288; doi:10.1107/S1600536811015303)
Supplement: Supplementary file 2 [file e-67-o1388-Isup2.hkl]

#
# h,k,l, Fc-squared, Fo-squared, sigma(Fo-squared) and status flag
#
data_I
_shelx_title ' BMR17_0m in P2(1)'
_shelx_refln_list_code          4
_shelx_F_calc_maximum      152.85
_exptl_crystal_F_000       768.00
_reflns_d_resolution_high  0.8000
 
loop_
 _symmetry_equiv_pos_as_xyz
 'x, y, z'
 '-x, y+1/2, -z'
 
_cell_length_a    11.1067
_cell_length_b    11.9406
_cell_length_c    14.6930
_cell_angle_alpha  90.000
_cell_angle_beta  106.315
_cell_angle_gamma  90.000
 
_shelx_F_squared_multiplier     1.000
 
loop_
 _refln_index_h
 _refln_index_k
 _refln_index_l
 _refln_F_squared_calc
 _refln_F_squared_meas
 _refln_F_squared_sigma
 _refln_observed_status
   1   0   0        8.68        0.00      1.03 o
   2   0   0     1032.93      436.26     33.64 o
   3   0   0     7122.09     7848.28    175.66 o
   4   0   0     3551.25     3711.06     82.87 o
   5   0   0     1532.20     1609.60     36.04 o
   6   0   0       79.43       66.46      2.02 o
   7   0   0      201.53      159.54      4.39 o
   8   0   0      446.42      454.86     15.79 o
   9   0   0      210.11      177.29      6.59 o
  10   0   0        0.32        0.73      1.45 o
  11   0   0       41.28       43.63      3.49 o
  12   0   0       48.01       46.39      3.78 o
  13   0   0       44.24       50.32      4.07 o
   2   1   0     3648.33     2377.69     77.84 o
   3   1   0    13670.23    16467.03    246.98 o
   4   1   0     1377.05     1385.46     19.84 o
   5   1   0      738.62      888.33     12.76 o
   6   1   0      426.13      433.78      6.99 o
   7   1   0      178.13      181.62      3.04 o
   8   1   0      202.03      222.75      5.28 o
   9   1   0      287.20      280.13      9.35 o
  10   1   0       67.41       57.49      2.35 o
  11   1   0       51.66       47.59      4.51 o
  12   1   0       21.10       25.98      1.95 o
  13   1   0       39.31       48.67      2.77 o
   0   2   0     6176.92     3778.96    481.32 o
   1   2   0    23363.03    20830.95   1144.71 o
   2   2   0     2494.61     2490.86     56.62 o
   3   2   0     7718.94     8690.56    124.28 o
   4   2   0      425.67      413.06      5.97 o
   5   2   0      697.42      763.22     10.97 o
   6   2   0     1018.46      957.35     15.25 o
   7   2   0       75.53       72.88      1.51 o
   8   2   0       98.10      113.80      2.50 o
   9   2   0      407.90      448.66     15.19 o
  10   2   0      154.72      155.48      6.67 o
  11   2   0        9.39        9.71      1.82 o
  12   2   0       19.84       21.45      1.78 o
  13   2   0       10.04       11.29      1.96 o
   1   3   0     4299.35     4350.36     64.53 o
   2   3   0    10083.20    11494.70    187.94 o
   3   3   0     1874.67     2015.15     31.18 o
   4   3   0       29.15       32.40      0.70 o
   5   3   0      664.01      748.41     11.78 o
   6   3   0     1043.91     1094.07     18.20 o
   7   3   0       82.08       80.89      1.65 o
   8   3   0      598.61      595.47     10.55 o
   9   3   0        9.91       10.53      0.99 o
  10   3   0       53.88       57.08      1.85 o
  11   3   0       48.52       51.88      4.73 o
  12   3   0        5.05        3.65      1.67 o
  13   3   0       24.30       34.94      2.20 o
   0   4   0     1587.85     1690.56     37.87 o
   1   4   0     1120.21     1119.76     16.67 o
   2   4   0      461.51      452.58      6.80 o
   3   4   0     1448.51     1579.39     25.47 o
   4   4   0       45.06       49.80      1.81 o
   5   4   0     1610.20     1612.23     25.29 o
   6   4   0      986.33      978.59     17.14 o
   7   4   0      243.81      257.43      4.69 o
   8   4   0      858.68      866.41     15.25 o
   9   4   0      120.51      124.89      3.98 o
  10   4   0       27.47       29.21      1.65 o
  11   4   0        4.05        4.93      0.99 o
  12   4   0       38.94       45.67      2.47 o
   1   5   0     1018.61     1007.38     15.01 o
   2   5   0      354.53      388.81      5.88 o
   3   5   0      206.11      219.71      3.52 o
   4   5   0      260.83      285.86      5.06 o
   5   5   0       22.90       24.30      0.93 o
   6   5   0      149.98      139.77      3.17 o
   7   5   0      112.80      119.85      3.13 o
   8   5   0      498.11      479.04     14.43 o
   9   5   0        6.73        2.54      1.67 o
  10   5   0        4.88        2.33      1.44 o
  11   5   0       72.95       73.89      5.38 o
  12   5   0       24.32       29.37      3.49 o
   0   6   0      639.42      681.20     19.74 o
   1   6   0       26.80       21.49      0.69 o
   2   6   0      206.56      203.10      3.53 o
   3   6   0      164.49      173.80      2.91 o
   4   6   0       10.98       11.10      0.84 o
   5   6   0      161.70      179.51      4.79 o
   6   6   0       24.24       27.12      1.17 o
   7   6   0        0.01       -0.34      0.59 o
   8   6   0       83.93       75.92      3.11 o
   9   6   0        0.29       -1.31      1.31 o
  10   6   0       23.43       25.62      2.26 o
  11   6   0       18.27       19.05      2.76 o
  12   6   0        7.80        9.45      2.47 o
   1   7   0        3.41        2.29      0.36 o
   2   7   0      324.17      339.12      6.06 o
   3   7   0       99.43      106.82      1.87 o
   4   7   0        7.91        7.15      0.49 o
   5   7   0       52.83       54.23      1.64 o
   6   7   0       67.04       57.79      2.11 o
   7   7   0      347.97      351.25     10.81 o
   8   7   0       79.52       70.51      3.55 o
   9   7   0        1.82       -1.02      1.32 o
  10   7   0       14.98       17.95      2.00 o
  11   7   0       78.10       80.29      5.96 o
   0   8   0      188.59      177.56      8.24 o
   1   8   0      514.38      520.83      9.92 o
   2   8   0      153.92      155.49      2.92 o
   3   8   0       91.45       79.87      1.63 o
   4   8   0       64.90       71.97      1.90 o
   5   8   0       19.19       17.02      1.28 o
   6   8   0       74.16       66.60      4.88 o
   7   8   0       11.58       10.83      1.59 o
   8   8   0       14.50       15.49      1.85 o
   9   8   0        6.45        4.73      1.82 o
  10   8   0       27.09       28.43      2.36 o
  11   8   0       26.10       24.34      4.22 o
   1   9   0      278.58      285.38      5.60 o
   2   9   0      185.30      193.87      3.63 o
   3   9   0        0.57        0.11      0.36 o
   4   9   0        6.95        6.95      1.08 o
   5   9   0      116.71      104.36      3.81 o
   6   9   0       38.66       36.67      4.00 o
   7   9   0        0.19       -1.22      1.22 o
   8   9   0       12.47        9.11      1.75 o
   9   9   0        1.07       -0.29      1.53 o
  10   9   0        1.34       -1.64      1.64 o
   0  10   0      276.57      281.74      7.36 o
   1  10   0      109.40      108.45      2.41 o
   2  10   0       26.11       26.08      0.88 o
   3  10   0      129.17      130.59      2.76 o
   4  10   0      244.43      244.31      5.71 o
   5  10   0        2.28       -0.64      1.04 o
   6  10   0        2.37       -0.36      1.34 o
   7  10   0        4.15        2.73      1.49 o
   8  10   0       31.74       33.37      2.62 o
   9  10   0        4.56        5.19      1.84 o
   1  11   0        5.02        4.41      0.78 o
   2  11   0       18.24       15.89      1.03 o
   3  11   0       42.45       40.98      1.26 o
   4  11   0        3.19        3.46      0.67 o
   5  11   0       14.01       15.47      1.90 o
   6  11   0        4.17        2.48      1.82 o
   7  11   0       13.99       14.61      2.18 o
   8  11   0        6.17        4.59      2.33 o
   9  11   0        6.50        6.88      1.88 o
   0  12   0       61.06       50.29      2.82 o
   1  12   0       71.49       77.33      2.60 o
   2  12   0        4.37        2.96      0.84 o
   3  12   0       50.92       55.21      1.76 o
   4  12   0       31.03       33.62      1.57 o
   5  12   0        9.59        8.33      1.75 o
   6  12   0        9.05       10.55      2.69 o
   7  12   0       22.76       22.67      2.69 o
   1  13   0        2.91        1.72      0.91 o
   2  13   0        0.89       -0.16      0.80 o
   3  13   0       14.14       16.60      0.87 o
   4  13   0       12.50       12.13      1.17 o
   5  13   0       12.89       12.50      2.62 o
   6  13   0        7.68        6.83      2.76 o
   0  14   0       32.71       37.64      2.52 o
   1  14   0       22.91       24.68      1.41 o
   2  14   0       40.70       48.31      3.47 o
   3  14   0        7.46        6.79      0.76 o
   4  14   0        4.34        5.02      0.82 o
 -13   0   1       16.34       12.94      2.33 o
 -12   0   1        2.53        0.58      1.74 o
 -11   0   1        9.91       11.49      2.04 o
 -10   0   1        2.36        1.89      1.45 o
  -9   0   1        1.98        2.01      0.63 o
  -8   0   1      123.97      108.19      4.22 o
  -7   0   1      190.06      211.15      6.41 o
  -6   0   1       15.01       16.04      0.95 o
  -5   0   1      137.99      140.97      3.68 o
  -4   0   1     2124.06     2242.95     54.90 o
  -3   0   1      468.72      449.66     11.11 o
  -2   0   1      161.66       41.53      2.05 o
   2   0   1     4965.14     4276.35    287.39 o
   3   0   1     1059.47     1102.87     24.64 o
   4   0   1        4.17        6.65      0.62 o
   5   0   1      844.39      980.34     22.02 o
   6   0   1       71.95       67.82      2.02 o
   7   0   1      251.49      225.28      6.06 o
   8   0   1       94.74       84.88      2.98 o
   9   0   1       44.23       36.06      1.75 o
  10   0   1       47.74       43.49      3.35 o
  11   0   1       11.56       10.61      2.04 o
  12   0   1       29.36       23.85      2.76 o
  13   0   1       51.69       52.21      4.22 o
 -13   1   1        9.19       12.39      1.57 o
 -12   1   1       24.79       25.78      1.96 o
 -11   1   1      117.68      106.83      4.36 o
 -10   1   1      226.26      218.62      9.55 o
  -9   1   1       99.83       87.79      2.24 o
  -8   1   1        2.25        1.56      0.39 o
  -7   1   1      364.11      378.69      6.72 o
  -6   1   1     1374.17     1430.14     24.82 o
  -5   1   1      717.73      757.46     12.40 o
  -4   1   1     1874.32     1919.21     31.25 o
  -3   1   1     1958.07     1984.65     32.39 o
  -2   1   1      128.75       58.48      2.57 o
   1   1   1      598.50      221.50     10.73 o
   2   1   1     2449.26     2086.95     57.98 o
   3   1   1      493.04      535.82      8.08 o
   4   1   1      509.70      513.61      7.76 o
   5   1   1      363.54      401.20      6.44 o
   6   1   1      586.00      613.87     10.45 o
   7   1   1       22.72       26.03      0.75 o
   8   1   1      284.15      290.44      5.68 o
   9   1   1       35.71       37.69      1.05 o
  10   1   1        9.82        5.81      1.18 o
  11   1   1       44.31       50.39      2.67 o
  12   1   1       56.08       54.26      2.88 o
  13   1   1       31.24       34.52      2.41 o
 -13   2   1        9.66       14.80      1.61 o
 -12   2   1       55.89       58.30      3.13 o
 -11   2   1       68.46       68.66      3.17 o
 -10   2   1       58.68       53.67      2.37 o
  -9   2   1      407.49      436.58     11.84 o
  -8   2   1      232.81      258.79      4.96 o
  -7   2   1       81.02       89.14      1.86 o
  -6   2   1      424.34      401.39      7.08 o
  -5   2   1     1912.53     2028.46     31.22 o
  -4   2   1      166.48      153.25      2.46 o
  -3   2   1     2878.64     2942.18     51.13 o
  -2   2   1     2469.49     2322.47     60.18 o
  -1   2   1     5414.48     4633.73    276.66 o
   0   2   1      673.99      405.78     27.22 o
   1   2   1     9346.19     7871.60    288.94 o
   2   2   1     1671.94     1787.31     26.59 o
   3   2   1     2478.78     2520.43     42.00 o
   4   2   1      150.10      152.95      2.45 o
   5   2   1      276.31      273.90      4.55 o
   6   2   1      312.66      299.61      5.26 o
   7   2   1      321.12      337.85      7.10 o
   8   2   1       35.39       44.99      1.08 o
   9   2   1      112.96      111.74      2.95 o
  10   2   1      141.77      134.15      3.90 o
  11   2   1       11.24       14.73      1.53 o
  12   2   1        7.88        9.77      1.47 o
 -13   3   1       13.36       17.62      2.33 o
 -12   3   1        1.65        2.29      1.08 o
 -11   3   1       11.16       14.86      1.53 o
 -10   3   1       47.05       46.51      1.57 o
  -9   3   1       24.98       23.62      0.99 o
  -8   3   1      135.48      130.03      3.28 o
  -7   3   1       78.41       85.08      1.80 o
  -6   3   1     1649.63     1689.85     29.40 o
  -5   3   1       61.49       67.49      1.62 o
  -4   3   1      141.28      129.58      2.39 o
  -3   3   1     5574.13     6023.60    128.57 o
  -2   3   1     2046.93     2088.08     36.01 o
  -1   3   1     8198.45     8728.53    129.58 o
   0   3   1        6.34        3.81      0.17 o
   1   3   1     2946.48     3061.86     49.87 o
   2   3   1     1429.04     1498.90     22.77 o
   3   3   1      169.59      154.44      2.80 o
   4   3   1      105.19      117.57      2.18 o
   5   3   1      424.41      473.01      7.97 o
   6   3   1      261.34      295.57      5.83 o
   7   3   1      539.16      539.31      9.09 o
   8   3   1      265.89      261.86      6.66 o
   9   3   1       71.36       81.63      2.08 o
  10   3   1       65.26       61.21      2.20 o
  11   3   1       29.35       26.66      1.88 o
  12   3   1        5.76        5.44      1.82 o
 -13   4   1       14.74       17.45      2.91 o
 -12   4   1       45.01       50.61      4.36 o
 -11   4   1       19.56       17.74      2.62 o
 -10   4   1        3.18        0.00      1.13 o
  -9   4   1       39.94       32.91      1.94 o
  -8   4   1      105.66      105.49      2.76 o
  -7   4   1      225.91      196.40      4.62 o
  -6   4   1      776.47      747.02     16.56 o
  -5   4   1      746.51      766.43     15.86 o
  -4   4   1     1270.31     1357.08     26.51 o
  -3   4   1      209.96      191.72      3.89 o
  -2   4   1      680.44      713.80     10.69 o
  -1   4   1     1461.33     1414.28     21.01 o
   0   4   1     1076.24     1060.01     17.58 o
   1   4   1      296.34      320.04      5.29 o
   2   4   1      300.67      275.48      4.19 o
   3   4   1      140.73      171.19      2.76 o
   4   4   1     1584.48     1721.31     26.54 o
   5   4   1       32.57       36.04      1.07 o
   6   4   1      184.07      211.79      3.69 o
   7   4   1      109.42       97.47      1.98 o
   8   4   1      590.67      585.80     14.32 o
   9   4   1       60.56       72.27      2.20 o
  10   4   1        0.22       -0.80      0.80 o
  11   4   1        0.81       -0.99      0.99 o
  12   4   1        1.55        1.06      1.10 o
 -12   5   1       22.86       23.85      3.20 o
 -11   5   1        2.93        2.47      2.04 o
 -10   5   1       31.93       30.54      2.21 o
  -9   5   1       61.34       44.20      2.67 o
  -8   5   1      158.33      160.67      4.45 o
  -7   5   1      220.94      213.56      5.05 o
  -6   5   1      422.23      410.89      9.30 o
  -5   5   1      821.38      851.18     21.54 o
  -4   5   1      981.13      968.57     18.97 o
  -3   5   1      987.61     1025.04     17.61 o
  -2   5   1      551.10      598.77      9.32 o
  -1   5   1       15.50       16.53      0.44 o
   0   5   1      128.00      121.05      2.14 o
   1   5   1      868.59      840.31     13.19 o
   2   5   1       32.44       40.45      0.77 o
   3   5   1      166.92      172.50      2.60 o
   4   5   1       86.62       89.87      1.90 o
   5   5   1      146.76      131.38      2.62 o
   6   5   1      154.09      160.12      3.23 o
   7   5   1       70.68       64.01      1.53 o
   8   5   1      541.50      554.63     11.57 o
   9   5   1       26.14       25.84      1.29 o
  10   5   1        9.74        9.62      1.08 o
  11   5   1       58.73       52.07      4.22 o
  12   5   1        0.91        6.11      2.47 o
 -12   6   1        2.51       -1.74      2.18 o
 -11   6   1        1.78        1.74      2.04 o
 -10   6   1       11.96       12.34      1.80 o
  -9   6   1       53.80       48.15      2.87 o
  -8   6   1       21.50       18.65      1.51 o
  -7   6   1      890.11      834.44     20.91 o
  -6   6   1      285.06      264.46      6.87 o
  -5   6   1      273.28      269.86      7.76 o
  -4   6   1      670.10      632.10     13.97 o
  -3   6   1     1559.17     1595.05     27.31 o
  -2   6   1     1762.37     1884.84     30.75 o
  -1   6   1      199.48      213.94      3.70 o
   0   6   1      441.65      431.79      8.36 o
   1   6   1      893.69      935.02     16.57 o
   2   6   1      128.62      123.28      2.22 o
   3   6   1      490.70      496.27      7.97 o
   4   6   1      122.85      116.97      2.12 o
   5   6   1      775.22      785.71     15.75 o
   6   6   1      314.27      285.79      5.56 o
   7   6   1       10.67        9.81      0.85 o
   8   6   1       61.61       58.22      2.67 o
   9   6   1       37.34       31.72      2.03 o
  10   6   1       19.38       17.68      1.95 o
  11   6   1        0.65       -0.73      2.18 o
 -11   7   1       61.37       66.80      7.71 o
 -10   7   1       88.89       87.16      4.17 o
  -9   7   1       89.81       85.03      4.01 o
  -8   7   1      139.81      126.47      5.30 o
  -7   7   1      708.42      679.03     20.16 o
  -6   7   1        7.68        4.74      1.32 o
  -5   7   1       60.27       55.58      2.88 o
  -4   7   1      147.66      156.70      3.78 o
  -3   7   1      140.78      146.11      2.73 o
  -2   7   1       75.95       91.27      1.81 o
  -1   7   1      621.85      634.57     11.17 o
   0   7   1      823.48      857.48     15.28 o
   1   7   1       41.53       43.85      1.08 o
   2   7   1      744.16      788.97     13.18 o
   3   7   1       20.21       15.40      0.50 o
   4   7   1      175.78      173.31      3.06 o
   5   7   1        6.69        9.13      0.73 o
   6   7   1       27.33       28.01      1.24 o
   7   7   1      152.23      143.00      4.38 o
   8   7   1       16.06       16.87      1.51 o
   9   7   1       38.51       32.18      4.58 o
  10   7   1        4.07        3.98      1.67 o
  11   7   1        4.84        6.69      2.62 o
 -11   8   1        9.78        7.33      1.90 o
 -10   8   1       17.34       14.64      1.90 o
  -9   8   1      129.47      124.64      5.45 o
  -8   8   1       28.65       24.67      2.11 o
  -7   8   1       24.46       22.54      1.95 o
  -6   8   1       89.17       84.30      3.96 o
  -5   8   1       20.21       17.81      1.95 o
  -4   8   1      348.32      336.97      7.66 o
  -3   8   1      211.86      222.03      4.07 o
  -2   8   1      158.53      167.15      3.13 o
  -1   8   1       98.44       89.62      1.94 o
   0   8   1      569.72      555.92     10.59 o
   1   8   1        8.42       10.87      0.84 o
   2   8   1       31.17       32.62      0.88 o
   3   8   1        4.32        4.01      0.36 o
   4   8   1       41.17       45.26      1.05 o
   5   8   1       73.95       66.78      1.54 o
   6   8   1      151.04      142.01      4.79 o
   7   8   1        1.90        2.50      2.69 o
   8   8   1        7.30        3.57      1.49 o
   9   8   1        3.21        2.04      2.11 o
  10   8   1        5.49        7.73      3.93 o
  11   8   1        1.39       -2.18      2.18 o
 -10   9   1       31.08       34.35      2.91 o
  -9   9   1       37.94       35.43      2.98 o
  -8   9   1       21.37       23.28      2.21 o
  -7   9   1       48.21       42.64      2.67 o
  -6   9   1       24.62       21.71      1.65 o
  -5   9   1        1.33       -1.17      1.17 o
  -4   9   1       11.35       13.32      1.33 o
  -3   9   1        8.46        7.89      0.82 o
  -2   9   1        9.72        7.30      0.51 o
  -1   9   1      193.93      185.77      3.50 o
   0   9   1       94.21      100.72      2.22 o
   1   9   1      576.81      588.30     11.20 o
   2   9   1       81.82       80.08      1.71 o
   3   9   1      122.29      126.31      2.25 o
   4   9   1       13.94       16.65      0.58 o
   5   9   1       14.28       11.45      0.67 o
   6   9   1       71.11       64.09      3.29 o
   7   9   1        5.53        5.96      1.49 o
   8   9   1        0.61        0.10      1.43 o
   9   9   1       21.79       26.81      2.54 o
  10   9   1        3.86        3.49      2.47 o
 -10  10   1        6.26        6.92      3.78 o
  -9  10   1       10.44        7.35      1.95 o
  -8  10   1       66.93       69.26      3.70 o
  -7  10   1       14.58       11.43      1.75 o
  -6  10   1       29.04       21.29      2.00 o
  -5  10   1       51.99       52.97      2.50 o
  -4  10   1       10.26        7.78      0.71 o
  -3  10   1      106.32      103.82      2.27 o
  -2  10   1       17.85       18.87      0.75 o
  -1  10   1       32.11       32.99      1.03 o
   0  10   1      147.95      143.56      3.05 o
   1  10   1       12.86       11.41      0.72 o
   2  10   1       41.52       41.53      1.15 o
   3  10   1       12.90       12.79      0.67 o
   4  10   1       39.59       39.15      2.11 o
   5  10   1       55.77       55.85      2.27 o
   6  10   1        4.50        3.42      1.44 o
   7  10   1        0.56       -0.51      1.28 o
   8  10   1       29.62       25.97      2.69 o
   9  10   1       21.73       25.62      3.13 o
  -9  11   1       14.35       16.49      2.98 o
  -8  11   1        9.52        7.09      1.90 o
  -7  11   1       12.87       10.76      1.80 o
  -6  11   1       16.67       13.81      1.85 o
  -5  11   1        3.50        0.58      1.39 o
  -4  11   1       21.06       21.31      1.29 o
  -3  11   1        8.18        6.95      0.61 o
  -2  11   1       13.88       10.25      0.74 o
  -1  11   1       31.98       28.66      1.30 o
   0  11   1       26.50       27.32      1.12 o
   1  11   1       31.01       28.51      1.29 o
   2  11   1       92.95       89.56      2.50 o
   3  11   1       19.06       16.86      0.97 o
   4  11   1        1.65        1.27      0.55 o
   5  11   1       24.69       25.11      1.01 o
   6  11   1        2.95        2.33      1.44 o
   7  11   1       12.53       14.18      3.05 o
   8  11   1        4.15        4.14      1.85 o
  -8  12   1        1.30       -1.57      1.57 o
  -7  12   1        6.18        6.03      1.75 o
  -6  12   1       28.13       30.12      2.57 o
  -5  12   1        5.29        4.43      1.59 o
  -4  12   1        4.30        2.94      0.64 o
  -3  12   1        7.12        7.43      0.69 o
  -2  12   1        4.13        2.49      1.07 o
  -1  12   1        6.84        4.86      0.91 o
   0  12   1       78.62       71.09      2.47 o
   1  12   1       15.89       13.40      1.10 o
   2  12   1        4.97        3.46      0.87 o
   3  12   1       10.30        9.39      0.65 o
   4  12   1       20.76       21.69      1.26 o
   5  12   1        5.11        4.07      1.64 o
   6  12   1        4.40        4.40      2.84 o
   7  12   1       13.42       14.96      2.15 o
  -6  13   1        7.25        9.89      2.91 o
  -5  13   1       11.62        9.31      2.47 o
  -4  13   1        0.83        0.76      1.67 o
  -3  13   1       20.13       22.46      1.19 o
  -2  13   1       21.32       24.10      1.33 o
  -1  13   1       16.25       15.26      1.28 o
   0  13   1        5.91        4.69      0.98 o
   1  13   1       21.01       19.35      1.26 o
   2  13   1        9.67        8.31      0.94 o
   3  13   1        1.38       -0.37      1.05 o
   4  13   1        3.42        4.48      1.09 o
   5  13   1       11.94       15.27      3.05 o
   6  13   1        6.53        2.18      2.33 o
  -4  14   1        5.46        7.37      0.95 o
  -3  14   1       15.62       19.25      1.61 o
  -2  14   1        8.58        8.65      1.09 o
  -1  14   1       16.87       20.68      1.29 o
   0  14   1        8.54        9.76      1.12 o
   1  14   1        9.84        9.89      1.10 o
   2  14   1        0.23       -0.56      0.92 o
   3  14   1        0.04       -0.56      0.56 o
   4  14   1        1.06        0.15      1.60 o
 -13   0   2        2.32        3.78      1.89 o
 -12   0   2       28.20       33.59      3.05 o
 -11   0   2        3.52        0.58      1.60 o
 -10   0   2      152.40      157.07      8.95 o
  -9   0   2      135.52      122.67      3.81 o
  -8   0   2      125.06      127.20      3.84 o
  -7   0   2       29.69       35.27      1.39 o
  -6   0   2      191.87      184.84      5.54 o
  -5   0   2       20.73       21.86      1.13 o
  -4   0   2       36.56       35.25      1.05 o
  -3   0   2     3538.62     3776.70    103.85 o
  -2   0   2      167.40       89.74      7.16 o
   1   0   2     1536.25      967.99     26.59 o
   2   0   2       21.29       20.32      0.50 o
   3   0   2     2475.67     2700.54     54.46 o
   4   0   2      924.86     1008.39     20.43 o
   5   0   2       74.17      110.70      2.66 o
   6   0   2      630.52      657.42     22.12 o
   7   0   2       31.23       35.52      1.27 o
   8   0   2        2.74        1.38      0.59 o
   9   0   2       16.99       13.77      1.14 o
  10   0   2        5.08        3.21      1.18 o
  11   0   2        0.05       -1.60      1.60 o
  12   0   2       79.76       77.39      5.24 o
 -13   1   2        4.19        1.71      2.25 o
 -12   1   2       41.17       41.09      2.36 o
 -11   1   2      126.15      129.63      5.09 o
 -10   1   2      359.15      367.65     13.63 o
  -9   1   2        9.44        8.98      0.64 o
  -8   1   2      154.03      168.65      3.60 o
  -7   1   2      402.99      381.38      7.27 o
  -6   1   2        4.44        4.09      0.33 o
  -5   1   2     1263.57     1285.91     20.98 o
  -4   1   2      124.01       84.68      1.54 o
  -3   1   2    11900.83    13716.00    247.41 o
  -2   1   2     7232.91     4304.96    216.50 o
  -1   1   2      351.64      142.97      7.59 o
   0   1   2      939.14      573.53     31.49 o
   1   1   2     1319.18      959.47     31.40 o
   2   1   2      515.60      604.54      9.48 o
   3   1   2      638.85      743.05     11.43 o
   4   1   2      233.28      229.21      3.36 o
   5   1   2      181.95      198.25      3.56 o
   6   1   2      417.38      456.15      9.87 o
   7   1   2       42.18       40.87      0.99 o
   8   1   2       94.82       94.40      1.98 o
   9   1   2      188.94      185.30      4.15 o
  10   1   2       18.77       21.55      1.24 o
  11   1   2       19.60       22.30      1.56 o
  12   1   2        3.52        2.34      1.28 o
 -13   2   2        0.49       -1.31      1.60 o
 -12   2   2       11.37        9.52      1.36 o
 -11   2   2       33.92       38.08      2.17 o
 -10   2   2      208.30      205.84      8.95 o
  -9   2   2       52.59       58.71      1.49 o
  -8   2   2       66.56       78.54      1.72 o
  -7   2   2       22.85       25.68      0.76 o
  -6   2   2       87.35       78.17      1.54 o
  -5   2   2      198.35      185.86      2.97 o
  -4   2   2      366.81      358.37      6.67 o
  -3   2   2     3725.43     3824.65     74.80 o
  -2   2   2    10314.93    11856.08    254.73 o
  -1   2   2     9284.66     8042.61    393.72 o
   0   2   2      890.44      624.76     18.02 o
   1   2   2     2254.00     2437.93     37.95 o
   2   2   2      879.11      992.28     15.52 o
   3   2   2      417.58      489.84      7.76 o
   4   2   2       75.04       77.16      1.28 o
   5   2   2      143.44      149.56      2.51 o
   6   2   2       93.71       92.73      1.65 o
   7   2   2       11.31       12.61      0.66 o
   8   2   2       53.72       49.10      1.29 o
   9   2   2       99.69      101.18      2.74 o
  10   2   2      162.36      166.75      4.25 o
  11   2   2       32.65       35.25      2.08 o
  12   2   2        1.94        2.51      1.28 o
 -13   3   2       49.85       41.74      4.07 o
 -12   3   2        9.94       12.37      1.14 o
 -11   3   2       22.58       25.05      1.12 o
 -10   3   2       44.93       47.89      2.25 o
  -9   3   2       91.35       79.43      1.77 o
  -8   3   2        7.20        6.58      0.46 o
  -7   3   2      118.66      149.93      3.23 o
  -6   3   2       65.42       84.52      1.79 o
  -5   3   2       80.21       82.01      1.60 o
  -4   3   2      311.49      331.75      7.44 o
  -3   3   2      436.73      397.64      9.67 o
  -2   3   2      918.24      950.74     15.43 o
  -1   3   2     4821.70     5215.30     80.59 o
   0   3   2     3453.30     3634.55     63.08 o
   1   3   2     1649.60     1755.05     28.59 o
   2   3   2     1053.18     1084.98     17.67 o
   3   3   2     1814.68     2111.15     29.84 o
   4   3   2      874.40      936.27     15.14 o
   5   3   2      292.17      332.16      5.45 o
   6   3   2      367.64      408.48      7.78 o
   7   3   2      615.89      585.64     13.73 o
   8   3   2       35.52       32.89      0.93 o
   9   3   2       24.41       26.31      0.97 o
  10   3   2       98.13       88.39      2.85 o
  11   3   2       57.56       61.80      2.66 o
  12   3   2       14.44       12.86      1.60 o
 -13   4   2       28.88       31.12      3.49 o
 -12   4   2       57.06       69.38      5.09 o
 -11   4   2       12.80       12.65      2.47 o
 -10   4   2       30.24       27.12      2.18 o
  -9   4   2      174.46      170.67      4.80 o
  -8   4   2      144.53      148.48      3.66 o
  -7   4   2       15.97       13.63      0.74 o
  -6   4   2      125.49      138.41      2.97 o
  -5   4   2      351.44      304.00      7.77 o
  -4   4   2     1328.00     1408.05     33.68 o
  -3   4   2     1307.03     1383.79     25.49 o
  -2   4   2      491.76      528.86      7.92 o
  -1   4   2      450.41      485.16      7.57 o
   0   4   2     1178.83     1327.37     23.08 o
   1   4   2      345.82      397.34      6.55 o
   2   4   2     1329.71     1556.51     24.33 o
   3   4   2      438.90      471.70      7.36 o
   4   4   2      360.40      435.28      7.22 o
   5   4   2      838.31      896.33     14.27 o
   6   4   2       16.04       14.60      0.54 o
   7   4   2      114.83      107.78      2.40 o
   8   4   2      115.65      120.61      2.85 o
   9   4   2      196.37      199.14      6.47 o
  10   4   2       38.13       35.89      1.67 o
  11   4   2        8.74        9.49      1.64 o
  12   4   2        9.95        9.82      1.45 o
 -12   5   2       19.30       17.01      2.91 o
 -11   5   2       62.83       56.14      4.36 o
 -10   5   2       22.33       18.55      1.85 o
  -9   5   2       91.65       76.37      5.67 o
  -8   5   2       25.59       27.39      1.09 o
  -7   5   2        9.26       10.30      0.96 o
  -6   5   2        3.89        5.16      0.76 o
  -5   5   2      395.52      347.98     11.07 o
  -4   5   2      765.91      739.18     17.88 o
  -3   5   2      349.90      378.89      6.71 o
  -2   5   2       30.94       37.19      0.74 o
  -1   5   2       14.54       11.13      0.35 o
   0   5   2     2367.86     2411.09     39.30 o
   1   5   2     1238.80     1355.91     22.15 o
   2   5   2      113.05       98.68      1.67 o
   3   5   2      127.06      138.15      2.31 o
   4   5   2     1028.37     1114.22     18.18 o
   5   5   2      615.46      605.51     11.40 o
   6   5   2        8.79        6.57      0.40 o
   7   5   2      547.46      505.05      9.16 o
   8   5   2      287.12      302.40      6.52 o
   9   5   2       60.33       72.08      2.07 o
  10   5   2       21.98       18.24      1.24 o
  11   5   2       11.55       10.10      1.27 o
  12   5   2       17.52       22.42      1.72 o
 -12   6   2        8.67       10.18      2.76 o
 -11   6   2        3.10        4.94      2.33 o
 -10   6   2       32.49       37.14      2.62 o
  -9   6   2       61.49       53.75      3.09 o
  -8   6   2      233.37      211.12      6.80 o
  -7   6   2       31.70       28.16      1.75 o
  -6   6   2      114.79      119.32      4.10 o
  -5   6   2       28.87       24.74      1.75 o
  -4   6   2       43.02       30.17      1.40 o
  -3   6   2     1165.32     1183.33     19.36 o
  -2   6   2      505.39      508.74      8.52 o
  -1   6   2        1.46        0.21      0.26 o
   0   6   2      172.24      157.27      2.96 o
   1   6   2      214.83      255.04      4.66 o
   2   6   2      101.40      109.00      2.31 o
   3   6   2      168.20      166.54      3.34 o
   4   6   2      343.22      343.72      5.85 o
   5   6   2      283.15      288.80      5.56 o
   6   6   2       68.56       71.75      1.63 o
   7   6   2       22.71       17.98      0.97 o
   8   6   2      247.91      252.78      5.92 o
   9   6   2       31.13       31.60      1.39 o
  10   6   2       14.71       13.25      1.80 o
  11   6   2       19.44       22.97      3.20 o
 -12   7   2       10.19        4.80      2.62 o
 -11   7   2       11.90       11.32      2.25 o
 -10   7   2       12.39       14.36      1.95 o
  -9   7   2       13.01       14.45      3.34 o
  -8   7   2       40.12       38.76      2.62 o
  -7   7   2      117.47      118.03      4.24 o
  -6   7   2      217.51      194.99      7.42 o
  -5   7   2       67.41       69.35      2.35 o
  -4   7   2       62.20       55.37      1.60 o
  -3   7   2      255.17      242.90      4.64 o
  -2   7   2       43.80       38.28      0.90 o
  -1   7   2      169.81      181.94      3.20 o
   0   7   2      620.62      657.29     11.75 o
   1   7   2      294.66      320.29      5.82 o
   2   7   2      498.25      540.13      9.07 o
   3   7   2       91.37       92.77      1.68 o
   4   7   2      148.90      144.51      2.64 o
   5   7   2       39.87       39.46      0.97 o
   6   7   2       78.27       61.59      1.57 o
   7   7   2      188.73      180.62      4.34 o
   8   7   2       22.25       19.34      1.66 o
   9   7   2       24.08       25.97      2.69 o
  10   7   2        9.33       11.63      1.90 o
  11   7   2       13.67       13.09      2.91 o
 -11   8   2        3.27        1.89      1.54 o
 -10   8   2       24.43       23.92      2.26 o
  -9   8   2       45.00       43.26      2.98 o
  -8   8   2       25.61       22.48      2.06 o
  -7   8   2       23.89       28.06      2.11 o
  -6   8   2      173.72      165.17      6.59 o
  -5   8   2       23.57       25.30      1.87 o
  -4   8   2      225.32      210.39      5.60 o
  -3   8   2      138.85      134.47      2.56 o
  -2   8   2      442.55      442.42      7.48 o
  -1   8   2       63.62       67.35      1.40 o
   0   8   2      555.82      537.30      9.66 o
   1   8   2      116.79      112.06      2.25 o
   2   8   2      294.24      273.90      4.74 o
   3   8   2       67.62       62.86      1.25 o
   4   8   2        3.81        3.98      0.34 o
   5   8   2       28.57       26.32      0.75 o
   6   8   2      140.59      135.97      3.14 o
   7   8   2       13.85       13.71      1.69 o
   8   8   2       26.31       27.18      2.21 o
   9   8   2       27.43       25.17      2.26 o
  10   8   2       19.06       20.08      2.31 o
 -10   9   2       26.39       32.04      2.62 o
  -9   9   2        1.95       -1.74      1.74 o
  -8   9   2       60.34       58.11      3.29 o
  -7   9   2       27.58       30.24      2.31 o
  -6   9   2       66.82       60.38      2.70 o
  -5   9   2      148.87      146.31      5.04 o
  -4   9   2      233.95      227.79      5.31 o
  -3   9   2       26.43       26.44      1.05 o
  -2   9   2      171.05      158.84      3.13 o
  -1   9   2       81.01       77.35      1.59 o
   0   9   2       13.41       17.41      0.65 o
   1   9   2       68.65       62.15      1.93 o
   2   9   2       42.15       38.96      1.02 o
   3   9   2      452.48      472.65      7.68 o
   4   9   2      124.32      122.20      2.48 o
   5   9   2       74.54       72.55      2.02 o
   6   9   2      134.14      138.59      3.75 o
   7   9   2       17.17       18.82      1.90 o
   8   9   2       22.08       24.95      2.36 o
   9   9   2       34.92       36.67      2.77 o
  10   9   2       12.05       10.63      1.99 o
 -10  10   2        7.28        4.82      1.80 o
  -9  10   2       12.56       12.65      1.95 o
  -8  10   2       58.83       65.85      5.09 o
  -7  10   2       18.44       17.06      2.33 o
  -6  10   2        1.24       -0.80      1.23 o
  -5  10   2       96.52      100.26      3.79 o
  -4  10   2       95.87       98.46      2.51 o
  -3  10   2       37.55       36.92      1.15 o
  -2  10   2       21.75       22.40      0.87 o
  -1  10   2        8.00        7.52      0.63 o
   0  10   2      428.26      432.55      8.36 o
   1  10   2      211.23      209.55      4.02 o
   2  10   2      159.04      171.54      3.16 o
   3  10   2       18.76       14.51      0.69 o
   4  10   2        9.56        8.93      0.54 o
   5  10   2       41.16       38.34      1.68 o
   6  10   2       24.18       22.76      1.42 o
   7  10   2       15.63       13.66      1.90 o
   8  10   2       26.00       30.78      2.52 o
   9  10   2        8.15        9.37      2.00 o
  -9  11   2        0.64       -2.79      2.98 o
  -8  11   2        5.86        6.16      1.84 o
  -7  11   2       43.93       41.74      2.83 o
  -6  11   2        0.58       -1.33      1.49 o
  -5  11   2       20.10       17.36      1.95 o
  -4  11   2      105.50      100.41      2.71 o
  -3  11   2      108.46      112.63      2.65 o
  -2  11   2        5.86        4.81      0.77 o
  -1  11   2       95.10       94.79      2.63 o
   0  11   2      108.70      104.34      2.56 o
   1  11   2       38.63       37.07      1.46 o
   2  11   2       32.55       33.55      1.66 o
   3  11   2       85.25       86.53      2.21 o
   4  11   2       33.20       30.43      1.03 o
   5  11   2       74.24       70.96      2.58 o
   6  11   2       30.76       36.61      2.67 o
   7  11   2        2.30        1.33      3.56 o
   8  11   2       12.34       11.41      1.95 o
  -8  12   2        4.45        2.96      1.84 o
  -7  12   2        0.96       -1.59      1.59 o
  -6  12   2       44.29       48.98      3.08 o
  -5  12   2        2.20        2.34      1.49 o
  -4  12   2        9.66        8.56      1.16 o
  -3  12   2       86.10       92.40      2.53 o
  -2  12   2       36.99       42.63      1.57 o
  -1  12   2       24.58       24.03      1.34 o
   0  12   2       34.68       33.05      1.61 o
   1  12   2      122.29      131.03      3.92 o
   2  12   2       65.48       75.51      2.51 o
   3  12   2        6.38        5.83      0.68 o
   4  12   2       15.47       14.54      1.03 o
   5  12   2       22.23       20.34      1.18 o
   6  12   2        3.24        4.36      1.64 o
   7  12   2       15.41       22.68      2.84 o
  -6  13   2       12.76       11.72      2.00 o
  -5  13   2       11.97       10.18      2.47 o
  -4  13   2       19.92       19.18      1.19 o
  -3  13   2       48.45       48.92      2.69 o
  -2  13   2       10.33       10.79      1.00 o
  -1  13   2       13.11       11.66      1.51 o
   0  13   2       10.21       10.66      1.09 o
   1  13   2        6.27        3.85      0.99 o
   2  13   2       13.62       10.53      1.04 o
   3  13   2       29.26       31.21      1.29 o
   4  13   2        2.32        1.74      0.93 o
   5  13   2        4.73        3.81      0.83 o
  -4  14   2        2.14        0.73      2.47 o
  -3  14   2        6.49       10.06      1.82 o
  -2  14   2        4.97        4.56      0.95 o
  -1  14   2        0.46       -0.87      0.87 o
   0  14   2        3.79        2.00      1.00 o
   1  14   2        5.62        4.72      1.04 o
   2  14   2        7.19        4.80      1.09 o
   3  14   2        0.69       -0.54      0.63 o
 -13   0   3       50.11       57.59      4.07 o
 -12   0   3        1.60       -0.73      1.60 o
 -11   0   3       67.92       69.68      4.36 o
 -10   0   3       84.71       78.54      3.24 o
  -9   0   3      136.63      141.30      5.24 o
  -8   0   3      134.47      140.26      4.20 o
  -7   0   3      723.90      753.70     18.65 o
  -6   0   3       50.57       54.77      1.64 o
  -5   0   3       21.72       21.83      1.43 o
  -4   0   3     1054.75     1078.63     29.74 o
  -3   0   3     4340.35     4316.12    118.68 o
  -2   0   3      133.46      109.77      6.32 o
  -1   0   3      136.94       70.09      3.50 o
   0   0   3     6262.33     6009.85    142.81 o
   1   0   3        5.24        3.25      0.25 o
   2   0   3     2569.29     2881.58     53.41 o
   3   0   3      355.72      421.67      7.91 o
   4   0   3     4304.41     4986.77    140.01 o
   5   0   3       20.61       25.66      0.90 o
   6   0   3        1.26        0.69      0.43 o
   7   0   3        5.58        5.17      0.65 o
   8   0   3       12.35       13.72      1.01 o
   9   0   3      217.65      215.24      6.74 o
  10   0   3       16.80       14.92      1.54 o
  11   0   3        0.00       -0.73      1.18 o
  12   0   3        3.60        4.94      2.04 o
 -13   1   3       15.73       16.30      1.57 o
 -12   1   3       12.11       12.35      1.43 o
 -11   1   3       72.73       81.19      3.49 o
 -10   1   3      142.29      173.02      4.76 o
  -9   1   3      125.40      131.22      3.11 o
  -8   1   3      165.59      154.19      3.32 o
  -7   1   3        2.19        0.24      0.36 o
  -6   1   3      110.03       95.60      1.96 o
  -5   1   3      958.18      951.81     16.32 o
  -4   1   3      891.07      851.12     15.38 o
  -3   1   3      476.17      470.64      8.52 o
  -2   1   3       19.24       20.61      0.56 o
  -1   1   3     3324.23     2822.46     99.14 o
   0   1   3      707.56      686.14     12.71 o
   1   1   3      134.64      140.35      2.04 o
   2   1   3      955.85      966.70     13.70 o
   3   1   3      588.05      665.87      9.57 o
   4   1   3      141.77      152.08      2.28 o
   5   1   3     1244.39     1407.96     27.20 o
   6   1   3      287.91      314.07      6.75 o
   7   1   3      173.44      182.31      4.53 o
   8   1   3      256.08      246.89      5.28 o
   9   1   3       18.62       21.26      1.07 o
  10   1   3        4.32        6.12      0.93 o
  11   1   3        3.97        2.48      0.89 o
  12   1   3       23.24       27.57      2.45 o
 -13   2   3        2.28        3.16      1.10 o
 -12   2   3       55.35       61.14      2.98 o
 -11   2   3        3.07        1.81      0.65 o
 -10   2   3       11.76       14.68      0.97 o
  -9   2   3        3.06        1.57      0.45 o
  -8   2   3      203.22      214.00      4.12 o
  -7   2   3       25.25       33.98      0.88 o
  -6   2   3     1223.90     1287.06     22.34 o
  -5   2   3      117.23      130.51      2.22 o
  -4   2   3      393.78      385.09      6.58 o
  -3   2   3      706.59      722.97     12.25 o
  -2   2   3     4734.07     5145.52     82.73 o
  -1   2   3      266.02      232.82      3.64 o
   0   2   3      935.71      926.20     15.14 o
   1   2   3      986.34     1051.06     15.60 o
   2   2   3       86.05       95.57      1.57 o
   3   2   3     1548.38     1759.19     27.42 o
   4   2   3      241.80      245.15      4.54 o
   5   2   3      556.87      579.72     12.79 o
   6   2   3      376.06      429.13     10.87 o
   7   2   3       86.48       73.60      2.32 o
   8   2   3       87.95       78.19      2.00 o
   9   2   3        0.41       -0.61      0.61 o
  10   2   3       17.04       15.93      1.13 o
  11   2   3        5.92        6.02      0.98 o
  12   2   3        6.61        7.94      1.31 o
 -13   3   3        8.99       13.38      2.47 o
 -12   3   3        7.74        7.85      2.18 o
 -11   3   3       32.08       36.13      1.76 o
 -10   3   3       65.94       63.15      2.82 o
  -9   3   3      355.34      352.68      7.28 o
  -8   3   3      134.59      130.20      3.21 o
  -7   3   3       41.13       45.91      1.40 o
  -6   3   3      373.09      389.72      7.41 o
  -5   3   3      728.37      816.52     16.31 o
  -4   3   3      137.01      134.67      2.79 o
  -3   3   3       52.21       52.54      1.01 o
  -2   3   3     5231.48     5899.03     94.89 o
  -1   3   3     2311.67     2470.77     40.75 o
   0   3   3     3347.42     3617.86     58.98 o
   1   3   3      757.88      800.42     13.08 o
   2   3   3       51.01       43.42      1.09 o
   3   3   3     1484.96     1632.04     25.45 o
   4   3   3     1049.76     1154.08     23.60 o
   5   3   3      499.81      531.43     11.17 o
   6   3   3      198.50      198.74      4.14 o
   7   3   3       35.31       29.88      1.21 o
   8   3   3      157.03      175.58      5.12 o
   9   3   3       23.29       21.98      1.13 o
  10   3   3        1.82        0.50      0.70 o
  11   3   3       25.63       30.22      1.81 o
  12   3   3        9.43        9.58      1.32 o
 -13   4   3       24.75       29.81      3.49 o
 -12   4   3       45.84       43.78      3.93 o
 -11   4   3       30.29       30.25      3.20 o
 -10   4   3       65.56       62.78      3.14 o
  -9   4   3      216.56      196.90      5.41 o
  -8   4   3       10.20        6.56      0.61 o
  -7   4   3      231.87      240.55      5.58 o
  -6   4   3      101.59      101.80      2.93 o
  -5   4   3      162.92      159.31      4.50 o
  -4   4   3      740.16      826.83     19.89 o
  -3   4   3      899.90     1027.04     18.93 o
  -2   4   3      739.09      836.93     12.99 o
  -1   4   3      219.75      245.07      3.88 o
   0   4   3      237.76      267.36      4.45 o
   1   4   3     1527.67     1573.59     25.66 o
   2   4   3      246.20      265.95      4.26 o
   3   4   3      199.25      190.30      3.45 o
   4   4   3      444.94      416.61      6.53 o
   5   4   3      574.34      612.13     11.86 o
   6   4   3      139.45      140.30      3.01 o
   7   4   3      125.61      128.89      3.40 o
   8   4   3       64.66       66.75      1.68 o
   9   4   3       85.73       87.34      2.50 o
  10   4   3        2.78        2.17      0.71 o
  11   4   3        8.42        8.38      1.18 o
  12   4   3        4.51        4.29      2.25 o
 -13   5   3        4.04        0.73      2.33 o
 -12   5   3       18.07       22.83      3.05 o
 -11   5   3       44.32       39.85      3.78 o
 -10   5   3        5.68        6.29      1.53 o
  -9   5   3      354.52      345.67     10.62 o
  -8   5   3        2.11        3.07      0.82 o
  -7   5   3      184.69      182.11      4.99 o
  -6   5   3      316.00      301.86      7.82 o
  -5   5   3      483.16      496.64     12.49 o
  -4   5   3      347.04      357.08      7.30 o
  -3   5   3        9.41        8.84      0.49 o
  -2   5   3      164.40      177.82      2.86 o
  -1   5   3      340.86      304.43      4.80 o
   0   5   3     1616.56     1701.18     27.78 o
   1   5   3     1910.24     2086.14     33.94 o
   2   5   3       89.49       95.83      1.86 o
   3   5   3      148.84      146.22      2.64 o
   4   5   3       41.67       44.18      1.00 o
   5   5   3       37.96       41.68      1.48 o
   6   5   3      130.43      121.98      2.39 o
   7   5   3        7.53        6.46      0.51 o
   8   5   3       50.67       50.64      1.67 o
   9   5   3       18.52       20.20      1.04 o
  10   5   3       13.54       14.82      1.15 o
  11   5   3       10.43       10.20      1.34 o
 -12   6   3       37.70       33.01      3.64 o
 -11   6   3       44.44       45.67      4.07 o
 -10   6   3       11.59       11.63      1.74 o
  -9   6   3       69.04       70.21      4.44 o
  -8   6   3      310.71      292.54      9.14 o
  -7   6   3      272.39      277.15      8.61 o
  -6   6   3      401.72      368.90     11.16 o
  -5   6   3      267.43      257.15      9.28 o
  -4   6   3      163.89      194.71      4.05 o
  -3   6   3      994.72     1044.97     18.20 o
  -2   6   3      129.30      127.83      2.27 o
  -1   6   3      111.36      137.04      2.56 o
   0   6   3     1150.31     1113.55     20.87 o
   1   6   3      469.74      485.33      9.20 o
   2   6   3      320.66      361.66      6.93 o
   3   6   3       66.94       61.32      1.27 o
   4   6   3       37.21       32.22      0.83 o
   5   6   3      400.94      383.18      7.33 o
   6   6   3       94.63       87.98      1.92 o
   7   6   3       48.14       42.20      1.23 o
   8   6   3       69.95       69.99      2.03 o
   9   6   3       17.61       16.34      1.29 o
  10   6   3        0.48       -1.23      1.23 o
  11   6   3        3.16        3.36      2.76 o
 -12   7   3        9.55       10.32      2.91 o
 -11   7   3        3.07        1.43      2.33 o
 -10   7   3      142.33      141.07      8.30 o
  -9   7   3       13.50       15.77      1.90 o
  -8   7   3       76.79       75.29      3.70 o
  -7   7   3      213.86      198.18      6.43 o
  -6   7   3      458.90      488.67     17.13 o
  -5   7   3      199.12      190.81      7.11 o
  -4   7   3      120.54      143.60      3.94 o
  -3   7   3      484.34      501.12      8.82 o
  -2   7   3       75.24       60.73      1.23 o
  -1   7   3       93.41       93.82      1.78 o
   0   7   3       75.39       85.04      1.75 o
   1   7   3       92.95       90.76      2.14 o
   2   7   3      314.31      346.28      6.97 o
   3   7   3      203.33      191.79      3.38 o
   4   7   3       29.37       27.72      0.79 o
   5   7   3      126.21      125.67      2.30 o
   6   7   3      326.04      313.61      6.66 o
   7   7   3       32.35       34.30      1.28 o
   8   7   3       14.07       11.64      0.81 o
   9   7   3       16.13       19.17      1.71 o
  10   7   3        9.35        9.92      2.54 o
 -11   8   3        1.94        3.84      1.80 o
 -10   8   3       29.75       27.14      2.37 o
  -9   8   3      100.11       85.92      4.17 o
  -8   8   3       61.69       56.09      3.18 o
  -7   8   3       21.69       23.93      1.95 o
  -6   8   3      396.60      374.74     13.41 o
  -5   8   3       92.04       87.44      2.63 o
  -4   8   3       22.47       22.18      1.11 o
  -3   8   3        6.46        5.47      0.34 o
  -2   8   3      328.77      347.67      5.92 o
  -1   8   3        7.93        7.58      0.45 o
   0   8   3      119.95      105.33      2.41 o
   1   8   3       37.83       31.72      0.92 o
   2   8   3      217.16      223.14      5.63 o
   3   8   3       33.65       34.77      0.84 o
   4   8   3       67.70       68.47      1.44 o
   5   8   3       72.24       63.46      1.36 o
   6   8   3       27.18       26.08      1.14 o
   7   8   3       11.74       13.16      0.80 o
   8   8   3       25.62       32.22      1.27 o
   9   8   3       14.75       16.32      2.05 o
  10   8   3        7.36        7.93      1.80 o
 -11   9   3        0.97        2.19      1.69 o
 -10   9   3        2.77        3.53      1.96 o
  -9   9   3      169.03      155.58      6.48 o
  -8   9   3       16.88       13.35      1.80 o
  -7   9   3        3.49        2.33      1.34 o
  -6   9   3       29.05       24.43      1.70 o
  -5   9   3       16.25       20.27      1.51 o
  -4   9   3       95.40       97.29      2.92 o
  -3   9   3      394.77      379.38      6.79 o
  -2   9   3       65.71       62.83      1.42 o
  -1   9   3      113.21      112.29      2.15 o
   0   9   3       39.48       30.83      1.09 o
   1   9   3       87.63       92.85      1.97 o
   2   9   3       71.41       78.60      1.98 o
   3   9   3      175.61      187.04      3.22 o
   4   9   3       15.04       12.71      0.63 o
   5   9   3       84.28       87.58      2.00 o
   6   9   3        4.50        3.94      1.09 o
   7   9   3       19.15       20.07      1.02 o
   8   9   3        8.42        9.28      1.80 o
   9   9   3        9.64       12.59      3.56 o
 -10  10   3        4.12        1.60      1.74 o
  -9  10   3       19.76       19.56      2.36 o
  -8  10   3        4.03        5.13      1.64 o
  -7  10   3       29.92       32.43      2.41 o
  -6  10   3       27.02       24.20      2.11 o
  -5  10   3       27.52       25.20      2.44 o
  -4  10   3       34.78       30.56      1.28 o
  -3  10   3       11.24       11.02      0.68 o
  -2  10   3       87.84       86.85      1.86 o
  -1  10   3      138.53      132.43      2.51 o
   0  10   3      420.85      416.72      7.65 o
   1  10   3       24.53       30.43      1.04 o
   2  10   3        5.88        5.27      0.62 o
   3  10   3       41.49       37.73      1.13 o
   4  10   3      116.72      113.39      2.73 o
   5  10   3       31.27       33.31      1.58 o
   6  10   3        8.26        6.01      0.77 o
   7  10   3        0.92       -1.10      1.43 o
   8  10   3       19.81       21.08      2.21 o
   9  10   3       28.04       31.37      4.22 o
  -9  11   3        3.90        4.81      2.62 o
  -8  11   3       23.95       19.90      2.26 o
  -7  11   3        2.12       -1.02      1.44 o
  -6  11   3       18.80       19.34      2.05 o
  -5  11   3        4.99        3.49      1.44 o
  -4  11   3       41.02       37.52      1.48 o
  -3  11   3      101.12      103.87      2.68 o
  -2  11   3       45.18       42.97      1.55 o
  -1  11   3      138.04      144.14      3.73 o
   0  11   3      101.19      107.72      2.91 o
   1  11   3        8.63       10.07      0.92 o
   2  11   3       15.32       14.79      0.94 o
   3  11   3       19.94       17.01      0.84 o
   4  11   3       29.84       26.99      1.07 o
   5  11   3        1.05        2.20      0.75 o
   6  11   3       46.52       52.59      2.18 o
   7  11   3       29.87       30.12      4.00 o
   8  11   3        4.98        7.25      1.88 o
  -8  12   3        1.73        0.97      1.74 o
  -7  12   3       15.60       14.40      2.16 o
  -6  12   3       16.24       19.37      2.15 o
  -5  12   3        3.60        2.31      1.53 o
  -4  12   3        2.49        1.87      0.50 o
  -3  12   3       25.42       25.72      1.18 o
  -2  12   3        8.22        7.50      0.80 o
  -1  12   3       44.98       43.89      1.84 o
   0  12   3       24.64       24.38      1.41 o
   1  12   3       11.59       10.77      1.14 o
   2  12   3       39.38       50.06      1.98 o
   3  12   3       10.66       10.20      0.76 o
   4  12   3        1.74        2.04      0.55 o
   5  12   3        1.11        1.98      0.76 o
   6  12   3        3.37        2.58      1.69 o
  -6  13   3       13.60       18.29      2.54 o
  -5  13   3       20.02       23.56      3.05 o
  -4  13   3        1.51       -0.44      2.04 o
  -3  13   3        0.61       -0.44      1.12 o
  -2  13   3        7.84        6.76      1.30 o
  -1  13   3       61.17       58.54      2.19 o
   0  13   3       26.02       27.35      1.52 o
   1  13   3        0.54        0.90      0.92 o
   2  13   3       11.91       13.42      1.09 o
   3  13   3       15.26       16.73      1.01 o
   4  13   3        3.67        4.84      0.66 o
   5  13   3        5.03        4.87      0.95 o
  -4  14   3        4.85        0.00      2.47 o
  -3  14   3        4.15        5.55      1.16 o
  -2  14   3       22.84       26.38      1.73 o
  -1  14   3        2.71        3.87      1.00 o
   0  14   3        7.63        4.49      1.04 o
   1  14   3        3.41        3.92      1.04 o
   2  14   3        1.44        0.88      0.99 o
   3  14   3       13.72       13.79      0.94 o
 -13   0   4       10.52       17.74      2.33 o
 -12   0   4       20.31       19.78      2.33 o
 -11   0   4      211.04      234.13     11.94 o
 -10   0   4       61.34       71.22      3.03 o
  -9   0   4      124.77      127.31      3.89 o
  -8   0   4       36.05       25.49      1.24 o
  -7   0   4       12.09       21.35      1.09 o
  -6   0   4      227.97      246.77      9.94 o
  -5   0   4      858.21      912.76     25.20 o
  -4   0   4     1418.16     1507.52     41.44 o
  -3   0   4      894.95      843.54     23.22 o
  -2   0   4      794.54      797.14     21.95 o
  -1   0   4     6593.65     7503.55    178.60 o
   0   0   4     3161.63     3549.74     77.59 o
   1   0   4      297.50      280.86      5.61 o
   2   0   4      230.81      272.19      5.60 o
   3   0   4      183.57      194.19      4.05 o
   4   0   4      257.77      255.98      5.88 o
   5   0   4      590.87      683.84     24.03 o
   6   0   4      340.21      369.21     16.03 o
   7   0   4       13.48       17.29      1.15 o
   8   0   4       46.32       41.58      1.78 o
   9   0   4      125.61      122.62      4.18 o
  10   0   4        0.22        0.48      1.08 o
  11   0   4        0.10       -0.63      1.18 o
  12   0   4       23.94       23.81      3.78 o
 -13   1   4       49.61       55.47      2.77 o
 -12   1   4        6.05        5.05      1.22 o
 -11   1   4        6.07        3.77      1.12 o
 -10   1   4       36.88       39.64      1.95 o
  -9   1   4       80.40       85.07      2.14 o
  -8   1   4      475.90      513.37     10.34 o
  -7   1   4     1112.82     1169.94     21.81 o
  -6   1   4      903.01      940.63     20.13 o
  -5   1   4      183.00      189.55      3.54 o
  -4   1   4      111.17      105.81      2.09 o
  -3   1   4       30.46       27.42      0.59 o
  -2   1   4      293.68      303.89      5.51 o
  -1   1   4      866.39      967.49     16.55 o
   0   1   4     1947.04     2126.09     30.08 o
   1   1   4      698.04      780.31     11.59 o
   2   1   4     1043.66     1160.78     15.74 o
   3   1   4      187.63      203.64      2.87 o
   4   1   4     1161.03     1274.55     24.34 o
   5   1   4      541.37      623.20     14.68 o
   6   1   4      309.78      329.98      9.26 o
   7   1   4        0.23       -0.35      0.35 o
   8   1   4       10.15        9.43      0.54 o
   9   1   4       42.12       37.42      1.48 o
  10   1   4       12.01       10.24      1.01 o
  11   1   4       16.00       15.81      1.23 o
  12   1   4        2.90        0.97      1.28 o
 -13   2   4        6.92       11.89      1.31 o
 -12   2   4      127.43      142.00      7.35 o
 -11   2   4       48.22       42.02      1.61 o
 -10   2   4       27.44       27.36      1.12 o
  -9   2   4      147.15      147.25      3.14 o
  -8   2   4       69.81       66.39      1.47 o
  -7   2   4       10.88        9.34      0.90 o
  -6   2   4       29.23       30.90      0.78 o
  -5   2   4      423.64      443.81      8.08 o
  -4   2   4      729.92      691.64     11.71 o
  -3   2   4      700.47      745.94     12.59 o
  -2   2   4      402.07      435.85      7.22 o
  -1   2   4      247.01      270.68      4.22 o
   0   2   4     1505.27     1612.48     24.90 o
   1   2   4      457.50      513.95      7.33 o
   2   2   4      494.41      628.03      9.35 o
   3   2   4      315.37      339.57      4.88 o
   4   2   4      410.04      457.52      7.35 o
   5   2   4      108.38      124.26      2.60 o
   6   2   4      333.29      403.47     10.45 o
   7   2   4      136.11      133.02      4.20 o
   8   2   4       16.18       16.99      0.85 o
   9   2   4       16.41       13.41      0.94 o
  10   2   4       37.68       35.79      1.69 o
  11   2   4       15.44       20.45      1.33 o
  12   2   4        2.41        3.51      1.03 o
 -13   3   4       15.65       13.81      2.62 o
 -12   3   4       33.04       32.87      3.34 o
 -11   3   4       26.64       25.45      2.91 o
 -10   3   4       57.65       53.19      2.78 o
  -9   3   4      445.67      437.03      9.84 o
  -8   3   4        1.43        0.63      0.49 o
  -7   3   4      115.43      123.40      3.00 o
  -6   3   4      226.37      196.12      4.10 o
  -5   3   4       32.83       37.90      1.01 o
  -4   3   4     1354.54     1356.91     26.45 o
  -3   3   4      111.54      141.19      2.81 o
  -2   3   4        2.15        2.26      0.44 o
  -1   3   4      507.29      521.92      8.59 o
   0   3   4     1608.76     1876.02     27.51 o
   1   3   4      281.12      354.47      5.34 o
   2   3   4      908.10     1050.36     15.61 o
   3   3   4      737.86      785.83     13.06 o
   4   3   4       66.42       79.88      1.58 o
   5   3   4       94.86       87.11      1.77 o
   6   3   4      207.26      206.17      5.23 o
   7   3   4      108.27       97.08      2.19 o
   8   3   4      209.62      210.83      6.59 o
   9   3   4        0.41       -0.64      0.64 o
  10   3   4       10.51        9.92      1.15 o
  11   3   4        9.67       10.51      1.07 o
 -13   4   4        0.18        2.18      2.18 o
 -12   4   4        7.55        7.85      2.33 o
 -11   4   4        0.69       -1.89      1.89 o
 -10   4   4       84.59       83.28      3.86 o
  -9   4   4       95.36      101.93      3.15 o
  -8   4   4      263.01      238.01      5.55 o
  -7   4   4      336.57      331.24      7.51 o
  -6   4   4       14.01       14.10      0.99 o
  -5   4   4      476.94      458.76     11.54 o
  -4   4   4      139.22      149.79      2.91 o
  -3   4   4     1489.41     1694.29     27.32 o
  -2   4   4       53.15       73.87      1.26 o
  -1   4   4      621.45      628.31     10.34 o
   0   4   4     2051.63     2305.42     35.57 o
   1   4   4        9.84        7.71      0.29 o
   2   4   4      306.13      306.46      5.18 o
   3   4   4      638.85      687.52     13.23 o
   4   4   4      214.75      242.65      4.57 o
   5   4   4       61.92       58.09      1.31 o
   6   4   4       25.58       24.74      0.85 o
   7   4   4      155.68      168.12      4.17 o
   8   4   4       40.09       34.82      1.37 o
   9   4   4       23.45       20.60      1.08 o
  10   4   4       31.16       31.98      1.42 o
  11   4   4       13.18       13.49      1.42 o
 -13   5   4       15.93       22.54      3.20 o
 -12   5   4        4.19       -2.04      2.04 o
 -11   5   4       23.90       21.67      2.91 o
 -10   5   4      195.31      177.34      7.00 o
  -9   5   4      144.44      125.56      4.43 o
  -8   5   4        3.69        4.06      0.83 o
  -7   5   4       52.79       59.48      2.12 o
  -6   5   4       47.63       48.25      1.78 o
  -5   5   4      132.21      150.38      4.11 o
  -4   5   4      256.37      283.62      5.37 o
  -3   5   4      470.47      481.19      7.84 o
  -2   5   4       68.87       68.32      1.20 o
  -1   5   4      558.18      568.30      9.38 o
   0   5   4      723.44      793.62     13.89 o
   1   5   4      483.35      584.96     10.95 o
   2   5   4      438.27      474.79      8.50 o
   3   5   4       46.62       43.54      1.00 o
   4   5   4       22.71       28.34      1.42 o
   5   5   4       71.07       69.81      1.57 o
   6   5   4       83.82       79.14      1.77 o
   7   5   4        2.86        1.90      0.49 o
   8   5   4       46.25       39.91      1.48 o
   9   5   4        7.87        9.43      0.84 o
  10   5   4        0.78        0.44      0.73 o
  11   5   4        0.74       -1.10      1.10 o
 -12   6   4       10.59       13.52      2.76 o
 -11   6   4        2.53        7.56      2.18 o
 -10   6   4       50.83       52.57      3.14 o
  -9   6   4      146.93      144.24      6.11 o
  -8   6   4       59.93       52.77      2.48 o
  -7   6   4       21.98       24.42      1.56 o
  -6   6   4      178.47      172.60      5.55 o
  -5   6   4       12.04       14.83      2.04 o
  -4   6   4      167.97      178.77      5.26 o
  -3   6   4      377.44      315.91      5.94 o
  -2   6   4      627.76      678.80     11.15 o
  -1   6   4        5.32        6.55      0.40 o
   0   6   4       35.52       30.43      0.79 o
   1   6   4      266.97      298.40      5.90 o
   2   6   4      453.75      480.75      8.62 o
   3   6   4      204.59      234.99      4.35 o
   4   6   4       40.14       41.75      1.00 o
   5   6   4      189.11      195.88      3.89 o
   6   6   4        9.88        8.33      0.51 o
   7   6   4       38.24       41.99      1.49 o
   8   6   4       37.64       32.69      1.33 o
   9   6   4       59.41       59.06      2.05 o
  10   6   4        5.79        7.62      1.91 o
  11   6   4        0.34       -0.73      1.31 o
 -12   7   4        5.64        2.47      2.47 o
 -11   7   4        1.98        2.62      2.33 o
 -10   7   4        7.20        8.91      1.74 o
  -9   7   4       16.30       13.86      1.80 o
  -8   7   4       19.82       19.36      1.90 o
  -7   7   4      121.01       96.89      3.64 o
  -6   7   4      178.39      163.88      6.38 o
  -5   7   4       13.50       13.23      1.20 o
  -4   7   4       58.08       54.68      1.79 o
  -3   7   4      451.25      440.92      7.82 o
  -2   7   4       74.35       75.45      1.74 o
  -1   7   4      565.34      591.55     11.23 o
   0   7   4       96.47      116.35      2.25 o
   1   7   4      117.33      127.23      2.55 o
   2   7   4       16.48       16.68      0.79 o
   3   7   4       60.06       65.26      1.43 o
   4   7   4       78.29       75.95      1.62 o
   5   7   4       39.31       44.37      1.03 o
   6   7   4      144.94      136.00      3.13 o
   7   7   4       22.22       21.27      1.06 o
   8   7   4       44.36       42.17      1.94 o
   9   7   4       17.27       14.19      1.22 o
  10   7   4        6.22        7.64      1.04 o
 -11   8   4        8.08        7.29      3.56 o
 -10   8   4       16.58       13.70      1.90 o
  -9   8   4       40.45       38.40      2.67 o
  -8   8   4        5.76        5.82      1.49 o
  -7   8   4       78.95       73.64      3.60 o
  -6   8   4      212.25      194.50      7.47 o
  -5   8   4       55.57       52.14      1.83 o
  -4   8   4      245.38      238.02      6.34 o
  -3   8   4       38.45       45.46      0.97 o
  -2   8   4       61.88       56.20      1.20 o
  -1   8   4       91.34       92.22      1.91 o
   0   8   4       47.42       40.81      1.04 o
   1   8   4       23.53       24.32      0.79 o
   2   8   4       64.74       64.92      1.55 o
   3   8   4       60.62       55.30      1.31 o
   4   8   4       71.89       79.80      1.94 o
   5   8   4       20.34       17.10      0.69 o
   6   8   4      295.20      279.29      6.44 o
   7   8   4      110.82       95.56      3.34 o
   8   8   4        8.74        6.74      0.94 o
   9   8   4       58.71       66.48      2.65 o
  10   8   4        2.33        0.44      1.68 o
 -11   9   4        2.46        1.50      1.80 o
 -10   9   4       13.88       11.39      1.95 o
  -9   9   4       38.02       44.89      3.08 o
  -8   9   4      104.00      100.27      4.58 o
  -7   9   4       69.06       56.19      3.09 o
  -6   9   4        7.63        5.50      1.74 o
  -5   9   4       17.73       13.14      1.36 o
  -4   9   4       32.72       30.17      1.44 o
  -3   9   4      244.09      232.93      4.01 o
  -2   9   4       33.66       27.48      0.97 o
  -1   9   4       50.24       40.94      1.03 o
   0   9   4        9.49        6.36      0.55 o
   1   9   4       94.61       98.55      2.13 o
   2   9   4       19.04       17.30      0.73 o
   3   9   4      119.04      108.93      2.01 o
   4   9   4        8.40        7.62      0.91 o
   5   9   4       35.27       30.49      1.14 o
   6   9   4        7.55        5.87      0.55 o
   7   9   4       36.16       33.93      1.65 o
   8   9   4        6.63        6.92      1.52 o
   9   9   4       14.28       13.98      2.05 o
 -10  10   4        0.76       -2.64      4.65 o
  -9  10   4       92.39      100.86      4.83 o
  -8  10   4        5.64        4.49      1.59 o
  -7  10   4       97.36       90.08      4.27 o
  -6  10   4       66.70       67.20      3.44 o
  -5  10   4       47.66       46.53      2.88 o
  -4  10   4       97.35       96.19      2.90 o
  -3  10   4       37.03       34.94      1.50 o
  -2  10   4      295.20      301.85      7.65 o
  -1  10   4       83.67       74.74      1.69 o
   0  10   4      149.48      142.56      3.93 o
   1  10   4       27.88       29.31      1.15 o
   2  10   4      113.98      115.12      3.06 o
   3  10   4       17.40       20.68      0.91 o
   4  10   4      130.50      114.42      2.90 o
   5  10   4        9.78        7.49      0.78 o
   6  10   4       23.80       23.80      1.42 o
   7  10   4       36.95       32.42      2.09 o
   8  10   4        3.83        2.69      2.47 o
  -9  11   4        1.49        0.29      1.64 o
  -8  11   4       10.22       11.55      2.05 o
  -7  11   4       20.58       25.30      2.36 o
  -6  11   4       17.09       17.24      2.06 o
  -5  11   4       51.98       47.50      2.83 o
  -4  11   4       69.73       63.49      1.88 o
  -3  11   4        2.64        0.88      0.48 o
  -2  11   4       88.44       84.78      2.63 o
  -1  11   4      218.38      211.97      5.18 o
   0  11   4       19.31       18.89      1.03 o
   1  11   4       85.77       93.68      2.96 o
   2  11   4       95.45      102.93      3.06 o
   3  11   4       67.88       76.79      2.61 o
   4  11   4       33.27       28.96      1.13 o
   5  11   4        5.74        6.16      0.58 o
   6  11   4       11.85        9.56      0.98 o
   7  11   4       27.72       22.65      1.77 o
  -8  12   4        5.77        8.03      2.98 o
  -7  12   4       18.05       25.22      2.46 o
  -6  12   4        0.56       -1.67      1.67 o
  -5  12   4       45.65       43.76      2.83 o
  -4  12   4        3.24        3.27      0.87 o
  -3  12   4        6.53        4.23      1.05 o
  -2  12   4       30.87       30.83      1.44 o
  -1  12   4       73.55       71.27      2.44 o
   0  12   4        7.12        8.35      0.99 o
   1  12   4      181.81      176.51      5.04 o
   2  12   4       34.61       32.93      1.59 o
   3  12   4       14.09       12.29      0.87 o
   4  12   4       20.59       15.96      0.94 o
   5  12   4       22.54       26.30      1.65 o
   6  12   4        0.97       -1.04      1.04 o
  -6  13   4       41.18       42.95      3.13 o
  -5  13   4        2.42        1.16      2.18 o
  -4  13   4       18.52       22.25      3.20 o
  -3  13   4        2.45        1.89      1.12 o
  -2  13   4      102.39      106.46      3.29 o
  -1  13   4       31.34       30.76      1.58 o
   0  13   4        8.35        9.11      1.08 o
   1  13   4       11.83       12.00      1.45 o
   2  13   4       20.07       26.89      1.49 o
   3  13   4        1.62        1.67      0.72 o
   4  13   4       21.20       22.69      1.09 o
   5  13   4       27.81       31.32      1.87 o
  -4  14   4        7.95        9.74      2.91 o
  -3  14   4        2.48        3.42      2.18 o
  -2  14   4        7.61        7.29      1.24 o
  -1  14   4       20.92       20.35      1.29 o
   0  14   4       12.21       14.89      1.24 o
   1  14   4       17.22       20.45      1.52 o
   2  14   4       11.43        9.37      1.23 o
 -13   0   5        0.87       -0.73      1.60 o
 -12   0   5       19.87       17.59      2.18 o
 -11   0   5       41.86       35.92      2.91 o
 -10   0   5       64.57       65.80      2.83 o
  -9   0   5       21.19       24.30      1.26 o
  -8   0   5       71.40       75.25      2.46 o
  -7   0   5      140.50      112.83      3.42 o
  -6   0   5      235.65      271.16      9.38 o
  -5   0   5     1134.47     1222.43     33.65 o
  -4   0   5      167.49      189.42      5.36 o
  -3   0   5      968.29      923.46     25.42 o
  -2   0   5      593.87      644.52     15.36 o
  -1   0   5      825.65      933.12     20.38 o
   0   0   5      140.55      161.06      3.61 o
   1   0   5      498.56      573.05     12.57 o
   2   0   5     1468.05     1622.03     32.85 o
   3   0   5       70.34       96.29      2.11 o
   4   0   5       29.52       25.37      0.91 o
   5   0   5      528.93      566.21     19.51 o
   6   0   5      297.46      320.41     12.19 o
   7   0   5        7.44        8.34      0.67 o
   8   0   5        0.75        1.45      0.84 o
   9   0   5      105.48      104.15      7.13 o
  10   0   5        2.62        2.60      1.18 o
  11   0   5        0.16       -1.22      1.22 o
 -13   1   5        9.38       11.50      1.36 o
 -12   1   5       16.58       16.24      1.43 o
 -11   1   5       34.82       35.03      2.40 o
 -10   1   5       27.00       25.32      1.13 o
  -9   1   5      318.55      323.43      7.13 o
  -8   1   5       13.08       11.80      0.58 o
  -7   1   5       92.52      102.58      2.42 o
  -6   1   5      339.47      382.93      8.30 o
  -5   1   5      774.89      828.36     16.91 o
  -4   1   5       20.27       18.56      0.48 o
  -3   1   5      257.84      237.35      4.34 o
  -2   1   5      266.67      291.86      5.32 o
  -1   1   5      145.15      139.55      2.32 o
   0   1   5     2256.50     2574.51     38.17 o
   1   1   5      181.62      194.52      2.95 o
   2   1   5      186.50      213.48      3.10 o
   3   1   5      407.22      478.71      6.92 o
   4   1   5      188.17      241.35      4.47 o
   5   1   5      366.88      399.68      9.86 o
   6   1   5      121.66      132.03      3.36 o
   7   1   5       35.03       30.10      0.85 o
   8   1   5       27.24       19.79      0.84 o
   9   1   5        7.74        6.78      0.80 o
  10   1   5        1.36        0.66      0.81 o
  11   1   5       10.48       10.04      1.12 o
 -13   2   5       24.81       30.33      3.49 o
 -12   2   5       99.76      107.33      4.18 o
 -11   2   5      126.16      121.96      3.71 o
 -10   2   5        9.86        9.69      0.66 o
  -9   2   5      117.86      130.22      2.81 o
  -8   2   5      307.91      277.52      5.27 o
  -7   2   5      117.89      112.39      2.26 o
  -6   2   5       80.40       94.67      2.03 o
  -5   2   5      338.94      367.16      6.72 o
  -4   2   5       78.67       92.03      1.67 o
  -3   2   5      488.79      489.38      8.29 o
  -2   2   5      322.47      307.95      5.33 o
  -1   2   5      826.44      891.09     13.08 o
   0   2   5      632.20      790.45     12.24 o
   1   2   5     1472.31     1579.72     23.47 o
   2   2   5      934.21     1045.27     14.80 o
   3   2   5      298.79      347.43      5.03 o
   4   2   5      335.01      410.14      7.83 o
   5   2   5       78.95       83.83      2.43 o
   6   2   5       86.04       96.27      2.10 o
   7   2   5      160.32      152.84      4.55 o
   8   2   5       46.33       46.46      1.44 o
   9   2   5       51.40       47.58      1.69 o
  10   2   5        2.52        1.35      0.84 o
  11   2   5       18.74       18.90      1.33 o
 -13   3   5        3.41        5.38      2.33 o
 -12   3   5       31.08       40.28      3.64 o
 -11   3   5       25.42       23.27      2.76 o
 -10   3   5      134.85      138.55      5.50 o
  -9   3   5      147.53      145.53      4.16 o
  -8   3   5       90.66      100.60      2.59 o
  -7   3   5       39.85       38.87      1.22 o
  -6   3   5      164.85      141.49      3.65 o
  -5   3   5      331.48      347.25      6.37 o
  -4   3   5      918.03      963.27     16.26 o
  -3   3   5      221.54      233.36      3.84 o
  -2   3   5      893.06     1024.40     17.09 o
  -1   3   5      466.50      490.16      8.07 o
   0   3   5       38.13       37.08      0.73 o
   1   3   5       72.96       73.86      1.15 o
   2   3   5      151.25      168.92      2.77 o
   3   3   5      485.24      569.78      9.48 o
   4   3   5       39.52       39.30      0.83 o
   5   3   5      146.95      155.52      3.02 o
   6   3   5       54.01       58.77      1.47 o
   7   3   5       41.71       38.51      1.18 o
   8   3   5       32.11       30.48      1.28 o
   9   3   5       19.53       18.64      1.06 o
  10   3   5       18.24       16.42      1.19 o
  11   3   5        1.41        1.49      1.43 o
 -13   4   5       10.27       11.49      2.62 o
 -12   4   5        3.40        3.78      2.04 o
 -11   4   5      153.30      157.91      8.73 o
 -10   4   5       31.32       37.05      2.47 o
  -9   4   5      133.52      125.08      4.29 o
  -8   4   5      186.12      184.81      4.40 o
  -7   4   5        8.71        9.93      0.60 o
  -6   4   5      437.08      450.77     11.02 o
  -5   4   5       61.42       63.03      1.59 o
  -4   4   5      175.54      166.52      2.65 o
  -3   4   5     1187.75     1309.74     21.11 o
  -2   4   5      448.09      460.44      7.18 o
  -1   4   5      279.36      290.47      4.85 o
   0   4   5      349.90      396.03      5.89 o
   1   4   5      653.24      823.63     13.50 o
   2   4   5      118.80      120.26      2.14 o
   3   4   5       52.71       70.48      1.45 o
   4   4   5      140.90      153.14      3.04 o
   5   4   5      106.55      117.24      2.35 o
   6   4   5      115.92      111.37      2.45 o
   7   4   5      142.78      141.12      3.12 o
   8   4   5        0.92        0.85      0.63 o
   9   4   5       23.91       21.14      1.13 o
  10   4   5       17.38       18.85      1.23 o
  11   4   5       10.16       12.15      1.29 o
 -13   5   5       26.88       31.55      3.49 o
 -12   5   5       14.56       12.36      2.62 o
 -11   5   5       58.96       64.58      4.80 o
 -10   5   5       22.24       26.85      2.16 o
  -9   5   5      112.68      115.55      4.14 o
  -8   5   5       78.68       67.62      2.33 o
  -7   5   5      188.07      188.82      5.16 o
  -6   5   5       91.61       87.75      2.64 o
  -5   5   5       27.06       21.12      0.89 o
  -4   5   5      562.05      551.33     11.14 o
  -3   5   5      585.60      615.55     10.66 o
  -2   5   5      829.73      893.30     14.67 o
  -1   5   5        6.60        9.13      0.47 o
   0   5   5      344.77      374.78      6.63 o
   1   5   5     2033.07     2188.80     40.72 o
   2   5   5       29.74       34.90      0.80 o
   3   5   5      582.28      633.45     11.32 o
   4   5   5       68.78       69.25      1.58 o
   5   5   5        2.98        3.54      0.47 o
   6   5   5      153.38      145.76      2.86 o
   7   5   5        9.94       11.17      0.82 o
   8   5   5      108.97       99.30      2.76 o
   9   5   5        9.74        9.19      0.91 o
  10   5   5        4.54        4.87      0.88 o
 -12   6   5       30.81       33.16      3.49 o
 -11   6   5       68.20       72.87      5.24 o
 -10   6   5       55.44       54.71      3.08 o
  -9   6   5       75.98       80.45      3.86 o
  -8   6   5       40.74       36.02      2.07 o
  -7   6   5       27.19       22.49      1.66 o
  -6   6   5       53.56       51.40      2.32 o
  -5   6   5      107.61      104.96      3.29 o
  -4   6   5       25.46       18.69      0.71 o
  -3   6   5      104.64      123.91      2.46 o
  -2   6   5      317.15      334.11      5.94 o
  -1   6   5       82.59       98.30      2.04 o
   0   6   5       64.30       70.02      1.60 o
   1   6   5        7.22        8.63      0.58 o
   2   6   5      156.96      166.04      2.94 o
   3   6   5       91.17       96.88      2.41 o
   4   6   5      376.82      369.50      7.27 o
   5   6   5       18.87       19.57      0.68 o
   6   6   5       47.31       46.23      1.38 o
   7   6   5       22.67       22.07      1.06 o
   8   6   5        7.92        9.11      0.83 o
   9   6   5        1.63        2.51      0.74 o
  10   6   5       14.78       14.33      1.08 o
 -12   7   5       22.84       26.17      3.34 o
 -11   7   5       35.84       41.15      4.07 o
 -10   7   5       18.31       16.84      2.00 o
  -9   7   5      125.97      119.71      8.29 o
  -8   7   5      255.52      250.68     11.00 o
  -7   7   5       28.01       25.80      1.70 o
  -6   7   5       75.65       63.42      3.27 o
  -5   7   5       43.39       37.26      1.55 o
  -4   7   5       56.92       60.14      1.61 o
  -3   7   5      201.15      196.24      3.80 o
  -2   7   5      141.66      152.91      2.67 o
  -1   7   5      309.13      275.81      5.37 o
   0   7   5      173.69      187.83      3.85 o
   1   7   5      156.98      165.47      3.16 o
   2   7   5       71.88       74.23      1.47 o
   3   7   5       79.53       90.38      2.17 o
   4   7   5      169.49      151.70      3.17 o
   5   7   5        2.66        1.97      0.40 o
   6   7   5       37.12       38.24      1.51 o
   7   7   5        2.53        2.34      0.63 o
   8   7   5        3.41        4.24      0.94 o
   9   7   5        7.15        8.81      1.15 o
  10   7   5        0.47       -1.06      1.06 o
 -11   8   5        2.32        0.15      2.04 o
 -10   8   5        2.01        2.55      1.49 o
  -9   8   5      114.92      109.69      4.84 o
  -8   8   5       75.81       85.60      4.06 o
  -7   8   5       12.54       12.82      1.65 o
  -6   8   5      194.10      200.41      7.67 o
  -5   8   5       75.33       68.58      2.24 o
  -4   8   5       68.48       54.16      1.56 o
  -3   8   5       77.88       67.99      1.46 o
  -2   8   5       14.53       14.73      0.53 o
  -1   8   5      178.87      181.82      3.66 o
   0   8   5       49.60       45.03      1.09 o
   1   8   5       42.36       35.39      0.97 o
   2   8   5       40.66       37.87      1.44 o
   3   8   5      223.09      211.33      4.00 o
   4   8   5       22.63       21.65      0.81 o
   5   8   5       44.69       43.56      1.30 o
   6   8   5       86.84       84.31      2.57 o
   7   8   5       42.85       37.41      1.48 o
   8   8   5        0.70       -0.73      0.86 o
   9   8   5       30.86       28.37      1.74 o
 -11   9   5        0.65       -1.36      1.59 o
 -10   9   5        4.18        7.42      1.95 o
  -9   9   5       21.24       18.26      2.16 o
  -8   9   5       16.78       16.86      3.42 o
  -7   9   5       25.05       30.93      2.36 o
  -6   9   5       62.27       66.60      4.22 o
  -5   9   5      231.64      214.02      6.83 o
  -4   9   5       64.09       56.71      1.87 o
  -3   9   5       92.36       87.48      1.93 o
  -2   9   5      157.41      135.79      2.65 o
  -1   9   5      206.68      202.57      3.86 o
   0   9   5       85.54       85.46      2.00 o
   1   9   5      110.60      115.55      3.42 o
   2   9   5       65.09       65.72      2.31 o
   3   9   5       11.50       10.24      0.73 o
   4   9   5      108.23      107.45      2.87 o
   5   9   5      113.96      103.15      3.04 o
   6   9   5       28.30       28.08      1.62 o
   7   9   5        6.37        6.61      0.73 o
   8   9   5       16.26       17.98      1.44 o
 -10  10   5        1.63        0.70      1.74 o
  -9  10   5       13.21       10.03      2.11 o
  -8  10   5        7.51        7.40      1.85 o
  -7  10   5       43.51       40.30      2.77 o
  -6  10   5       61.41       63.26      3.34 o
  -5  10   5       85.72       90.62      4.17 o
  -4  10   5       36.29       32.57      1.09 o
  -3  10   5       74.38       71.45      1.82 o
  -2  10   5       32.59       31.77      1.41 o
  -1  10   5       12.99       14.94      0.77 o
   0  10   5       14.16       12.45      0.81 o
   1  10   5       64.54       69.63      2.68 o
   2  10   5       80.22       74.68      2.41 o
   3  10   5       16.37       15.59      0.85 o
   4  10   5       34.87       35.98      1.32 o
   5  10   5       14.61       15.02      0.85 o
   6  10   5       16.55       19.74      0.94 o
   7  10   5       14.43       16.26      1.26 o
   8  10   5        3.48        5.41      1.74 o
  -9  11   5       23.27       26.21      2.47 o
  -8  11   5       12.55       13.36      2.00 o
  -7  11   5        8.04        9.37      1.84 o
  -6  11   5       10.29       12.88      1.95 o
  -5  11   5       32.75       34.52      2.52 o
  -4  11   5       32.41       31.67      1.74 o
  -3  11   5      136.36      132.11      3.40 o
  -2  11   5       10.28        9.33      0.82 o
  -1  11   5       94.57       85.83      2.47 o
   0  11   5       93.37       97.73      3.46 o
   1  11   5       19.25       19.67      1.23 o
   2  11   5       57.05       57.03      1.94 o
   3  11   5       54.80       60.09      2.27 o
   4  11   5       33.99       32.56      1.22 o
   5  11   5       11.03       10.67      0.73 o
   6  11   5       10.21        9.88      1.07 o
   7  11   5       28.82       34.12      1.81 o
  -8  12   5       27.83       26.18      2.56 o
  -7  12   5        6.19        6.95      2.40 o
  -6  12   5       18.72       18.42      2.06 o
  -5  12   5       18.37       20.76      2.11 o
  -4  12   5        2.57        4.03      1.53 o
  -3  12   5       27.39       26.17      1.16 o
  -2  12   5        8.84       10.37      1.08 o
  -1  12   5        0.23        0.87      0.84 o
   0  12   5       47.83       49.89      2.50 o
   1  12   5       17.27       19.06      1.26 o
   2  12   5       12.62       12.89      1.09 o
   3  12   5       16.65       15.61      0.98 o
   4  12   5        4.30        3.73      0.68 o
   5  12   5        1.12        0.88      0.59 o
  -6  13   5        6.22        8.79      2.05 o
  -5  13   5        4.90        5.38      2.33 o
  -4  13   5       14.07       16.14      2.62 o
  -3  13   5        1.49        0.56      1.38 o
  -2  13   5       12.53        9.62      1.41 o
  -1  13   5        9.10       11.67      1.10 o
   0  13   5       32.32       36.97      2.08 o
   1  13   5       15.83       16.85      1.26 o
   2  13   5       21.77       23.79      1.32 o
   3  13   5       23.60       25.29      1.27 o
   4  13   5       28.36       32.67      1.49 o
  -3  14   5        1.17        1.77      1.38 o
  -2  14   5        0.35       -0.62      0.97 o
  -1  14   5        1.38        1.68      1.09 o
   0  14   5       14.86       20.05      1.34 o
   1  14   5       22.33       28.58      1.59 o
 -13   0   6        0.01       -1.45      1.45 o
 -12   0   6       80.50       92.81      5.38 o
 -11   0   6       24.37       26.32      2.47 o
 -10   0   6       22.47       26.91      1.69 o
  -9   0   6       50.04       65.91      2.32 o
  -8   0   6      106.44      100.70      3.16 o
  -7   0   6      159.40      147.89      8.73 o
  -6   0   6      145.26      150.30      5.35 o
  -5   0   6     1673.79     1885.17     63.47 o
  -4   0   6        0.76        0.70      0.34 o
  -3   0   6       54.58       45.51      1.27 o
  -2   0   6      561.65      608.22     14.54 o
  -1   0   6      753.23      917.58     20.04 o
   0   0   6      321.17      339.71      7.51 o
   1   0   6      413.02      407.00      8.99 o
   2   0   6      134.93      161.72      3.41 o
   3   0   6       25.83       24.65      0.85 o
   4   0   6      413.06      441.38     10.08 o
   5   0   6       19.73       24.72      0.99 o
   6   0   6      456.50      502.99     21.31 o
   7   0   6      463.51      475.05     26.57 o
   8   0   6        0.37        3.21      0.95 o
   9   0   6        6.85        7.60      1.28 o
  10   0   6        4.43        3.97      1.32 o
  11   0   6      103.66      109.26      5.12 o
 -13   1   6       15.29       18.93      1.50 o
 -12   1   6       40.21       45.08      3.71 o
 -11   1   6       44.48       43.85      2.19 o
 -10   1   6       46.59       47.41      1.78 o
  -9   1   6       70.30       73.92      1.91 o
  -8   1   6       53.78       49.75      1.38 o
  -7   1   6      328.01      311.02      6.80 o
  -6   1   6      115.27      123.59      2.82 o
  -5   1   6      230.06      215.10      4.32 o
  -4   1   6      248.46      242.42      4.47 o
  -3   1   6     1959.37     2124.00     38.16 o
  -2   1   6     1254.69     1328.25     21.39 o
  -1   1   6       57.81       58.73      1.04 o
   0   1   6     1518.38     1753.15     26.04 o
   1   1   6     1471.34     1667.29     24.43 o
   2   1   6      131.12      173.22      2.54 o
   3   1   6     1127.66     1206.48     19.15 o
   4   1   6      190.33      177.54      3.46 o
   5   1   6      116.16      131.34      3.19 o
   6   1   6       60.37       54.52      1.68 o
   7   1   6      141.08      122.49      4.64 o
   8   1   6       83.77       75.37      2.05 o
   9   1   6        2.44        1.05      0.77 o
  10   1   6       16.97       16.72      1.21 o
  11   1   6       16.27       18.91      1.40 o
 -13   2   6       21.73       23.46      1.50 o
 -12   2   6       29.53       32.16      2.04 o
 -11   2   6       98.92      107.34      3.28 o
 -10   2   6       48.44       42.58      1.44 o
  -9   2   6      102.82      122.38      2.65 o
  -8   2   6      347.09      338.05      6.36 o
  -7   2   6       13.53       12.20      0.51 o
  -6   2   6       33.55       35.80      0.92 o
  -5   2   6      663.87      732.53     14.32 o
  -4   2   6     1086.20     1248.46     21.03 o
  -3   2   6      988.59     1069.05     19.25 o
  -2   2   6     4082.57     4650.93     79.40 o
  -1   2   6     1845.85     2081.79     31.70 o
   0   2   6       21.81       22.68      0.47 o
   1   2   6      266.75      318.83      4.81 o
   2   2   6      674.57      694.13     11.39 o
   3   2   6      460.22      481.41      7.62 o
   4   2   6      200.23      205.57      3.94 o
   5   2   6      125.86      130.24      2.96 o
   6   2   6      313.93      306.64      8.79 o
   7   2   6        2.01        1.78      0.57 o
   8   2   6       92.95       89.88      2.56 o
   9   2   6       68.13       59.02      1.98 o
  10   2   6        7.32        6.63      0.97 o
  11   2   6        8.22        8.47      1.15 o
 -13   3   6        6.67        9.60      2.33 o
 -12   3   6       15.18       19.48      2.76 o
 -11   3   6       78.63       71.28      4.80 o
 -10   3   6       61.83       57.86      2.93 o
  -9   3   6       51.73       49.41      1.91 o
  -8   3   6       59.59       69.46      1.93 o
  -7   3   6      202.57      198.95      4.05 o
  -6   3   6      222.42      226.36      4.58 o
  -5   3   6        6.42        8.60      0.65 o
  -4   3   6      225.77      226.24      4.26 o
  -3   3   6      357.96      394.79      6.45 o
  -2   3   6      852.73      948.53     15.31 o
  -1   3   6      431.33      513.14      8.00 o
   0   3   6      195.75      208.90      3.33 o
   1   3   6      396.42      447.95      7.09 o
   2   3   6      695.42      785.89     12.32 o
   3   3   6      420.95      471.32      7.77 o
   4   3   6      196.59      204.74      3.60 o
   5   3   6       39.21       41.42      0.99 o
   6   3   6       22.31       17.42      0.69 o
   7   3   6        1.82        1.08      0.64 o
   8   3   6       64.69       61.36      1.99 o
   9   3   6        2.63        1.40      0.72 o
  10   3   6        5.25        5.58      0.98 o
  11   3   6        1.64        2.53      1.06 o
 -13   4   6        5.30        4.65      2.33 o
 -12   4   6       34.30       40.28      3.93 o
 -11   4   6       16.94       18.61      2.62 o
 -10   4   6       25.48       18.16      1.80 o
  -9   4   6       66.34       73.10      2.91 o
  -8   4   6      104.65      100.94      2.59 o
  -7   4   6      205.16      202.41      5.16 o
  -6   4   6      405.60      445.69     10.87 o
  -5   4   6       95.93       77.59      1.60 o
  -4   4   6       86.93       90.08      1.69 o
  -3   4   6     1545.42     1719.36     29.44 o
  -2   4   6        9.49       12.63      0.47 o
  -1   4   6     1629.56     1834.34     29.92 o
   0   4   6       77.95       87.90      1.67 o
   1   4   6      598.92      673.28     10.58 o
   2   4   6      355.61      353.85      5.65 o
   3   4   6       75.71       71.45      1.40 o
   4   4   6       38.15       40.83      0.97 o
   5   4   6        5.99        6.47      0.45 o
   6   4   6       25.51       28.23      0.91 o
   7   4   6       16.43       17.21      0.99 o
   8   4   6       88.56       83.95      2.66 o
   9   4   6       37.09       32.10      1.44 o
  10   4   6        9.98       11.42      1.19 o
 -13   5   6        9.33       12.07      2.76 o
 -12   5   6        8.71        9.01      2.47 o
 -11   5   6       32.61       38.97      3.78 o
 -10   5   6       36.51       30.45      2.21 o
  -9   5   6       22.67       17.15      1.80 o
  -8   5   6       50.22       40.60      1.88 o
  -7   5   6       45.53       37.47      1.63 o
  -6   5   6       50.73       48.82      1.57 o
  -5   5   6       78.78       71.69      2.07 o
  -4   5   6      351.85      341.85      6.43 o
  -3   5   6      156.88      143.78      2.79 o
  -2   5   6      128.99      149.57      2.76 o
  -1   5   6       90.41       91.95      1.93 o
   0   5   6      603.93      646.39     10.87 o
   1   5   6      184.86      189.26      3.88 o
   2   5   6      188.05      198.44      3.46 o
   3   5   6      310.73      323.96      5.53 o
   4   5   6       56.98       58.93      1.32 o
   5   5   6      304.59      285.60      6.08 o
   6   5   6      541.41      515.89     10.74 o
   7   5   6       24.76       19.65      1.05 o
   8   5   6       73.42       64.94      2.22 o
   9   5   6        9.56       12.87      1.03 o
  10   5   6       38.26       35.78      1.87 o
 -12   6   6        1.10        2.91      2.33 o
 -11   6   6       10.25       12.50      2.62 o
 -10   6   6       30.94       29.53      2.16 o
  -9   6   6       75.53       70.63      3.55 o
  -8   6   6       22.52       17.31      1.45 o
  -7   6   6      126.38      106.19      3.73 o
  -6   6   6        9.13        8.76      0.67 o
  -5   6   6       19.66       22.84      1.15 o
  -4   6   6      107.30       98.95      2.31 o
  -3   6   6        3.23        4.50      0.41 o
  -2   6   6      266.84      277.76      4.98 o
  -1   6   6       45.70       54.70      1.28 o
   0   6   6      136.23      144.21      2.53 o
   1   6   6       97.60      104.00      2.23 o
   2   6   6      157.33      168.20      3.21 o
   3   6   6      161.80      171.06      3.51 o
   4   6   6      103.85      100.66      2.22 o
   5   6   6       79.90       77.74      1.70 o
   6   6   6        7.02        7.45      0.78 o
   7   6   6        3.42        3.35      0.69 o
   8   6   6       24.09       24.53      1.30 o
   9   6   6       14.10       14.93      1.33 o
  10   6   6       10.51       10.49      1.10 o
 -12   7   6       15.15       18.76      3.20 o
 -11   7   6       16.35       21.67      3.20 o
 -10   7   6       17.49       17.96      2.06 o
  -9   7   6       18.18       17.09      1.85 o
  -8   7   6       26.54       22.03      2.00 o
  -7   7   6       55.52       53.90      2.47 o
  -6   7   6      107.71       96.96      4.21 o
  -5   7   6       56.77       44.21      1.79 o
  -4   7   6        2.25        2.57      0.84 o
  -3   7   6       76.31       68.37      1.61 o
  -2   7   6        9.34       12.98      0.53 o
  -1   7   6      159.60      160.32      3.25 o
   0   7   6       96.45      111.47      2.66 o
   1   7   6        2.28        1.32      0.39 o
   2   7   6       68.95       70.88      1.62 o
   3   7   6       45.46       44.91      1.91 o
   4   7   6      171.20      155.96      3.28 o
   5   7   6       70.76       72.34      1.85 o
   6   7   6      114.25      101.36      3.01 o
   7   7   6        5.02        5.86      0.78 o
   8   7   6        6.78        6.13      0.85 o
   9   7   6        9.46        8.21      0.97 o
 -11   8   6       11.06       12.07      2.91 o
 -10   8   6        5.43        4.76      2.04 o
  -9   8   6       26.81       27.26      2.31 o
  -8   8   6       57.92       63.34      3.39 o
  -7   8   6        3.54        2.62      1.82 o
  -6   8   6      121.10      107.53      4.73 o
  -5   8   6       31.87       27.86      1.75 o
  -4   8   6      121.37      123.93      2.75 o
  -3   8   6       14.34       10.08      0.94 o
  -2   8   6        5.92        7.07      0.46 o
  -1   8   6       19.44       18.71      0.74 o
   0   8   6       55.56       53.62      1.53 o
   1   8   6       79.86       78.07      1.77 o
   2   8   6      158.60      177.43      3.87 o
   3   8   6       32.68       34.12      1.06 o
   4   8   6       80.40       81.98      2.29 o
   5   8   6       37.73       37.57      1.37 o
   6   8   6        3.94        5.05      0.74 o
   7   8   6        8.57        8.78      0.85 o
   8   8   6        9.00        8.98      0.89 o
   9   8   6        1.26       -0.21      1.32 o
 -10   9   6        1.53       -0.14      1.59 o
  -9   9   6       21.51       18.81      2.06 o
  -8   9   6       26.64       26.60      2.98 o
  -7   9   6       16.39       17.67      2.47 o
  -6   9   6       88.81       91.76      4.11 o
  -5   9   6       72.80       59.84      3.00 o
  -4   9   6      102.05       97.11      2.67 o
  -3   9   6      168.74      162.14      3.73 o
  -2   9   6      244.73      253.25      6.24 o
  -1   9   6       10.59       10.37      0.64 o
   0   9   6       91.70       94.73      2.24 o
   1   9   6       47.88       48.86      1.43 o
   2   9   6        0.87       -0.25      0.52 o
   3   9   6       49.69       46.99      2.31 o
   4   9   6       39.14       41.25      1.57 o
   5   9   6       15.76       14.30      0.93 o
   6   9   6       51.15       52.08      1.87 o
   7   9   6       16.94       17.83      1.11 o
   8   9   6       36.96       38.23      1.99 o
 -10  10   6        8.29       10.17      3.63 o
  -9  10   6        9.64       14.24      2.09 o
  -8  10   6        0.61        0.80      1.64 o
  -7  10   6       14.77       15.01      1.95 o
  -6  10   6        0.59        2.18      1.49 o
  -5  10   6        2.11        0.26      1.39 o
  -4  10   6        1.18       -0.44      0.44 o
  -3  10   6       53.92       54.35      1.50 o
  -2  10   6       91.05       86.01      1.95 o
  -1  10   6      117.22      131.68      3.38 o
   0  10   6       14.08       11.91      0.88 o
   1  10   6       33.53       35.89      1.63 o
   2  10   6       10.96       11.85      0.84 o
   3  10   6        8.37        4.88      0.79 o
   4  10   6        4.77        4.82      0.71 o
   5  10   6        1.49        1.88      0.71 o
   6  10   6       17.04       17.74      1.00 o
   7  10   6       52.32       55.43      2.03 o
  -9  11   6        6.64        4.99      1.95 o
  -8  11   6        3.64       -0.44      2.54 o
  -7  11   6        3.78        1.27      1.59 o
  -6  11   6       95.31       85.37      4.44 o
  -5  11   6        4.87        4.40      1.59 o
  -4  11   6       16.98       17.79      0.90 o
  -3  11   6       81.44       75.62      2.17 o
  -2  11   6       19.30       23.72      1.12 o
  -1  11   6        5.09        5.48      0.79 o
   0  11   6       36.56       43.38      1.81 o
   1  11   6       17.94       17.73      1.15 o
   2  11   6        9.54        9.68      0.98 o
   3  11   6        3.05        3.50      0.70 o
   4  11   6       14.30       17.68      0.98 o
   5  11   6        6.24        6.85      0.86 o
   6  11   6        1.10        0.53      0.61 o
  -7  12   6        8.82        9.22      1.85 o
  -6  12   6       57.26       56.16      3.33 o
  -5  12   6        2.10       -0.18      1.53 o
  -4  12   6        4.39        5.28      1.21 o
  -3  12   6       38.04       37.46      1.90 o
  -2  12   6        2.01        0.54      0.77 o
  -1  12   6       61.91       62.61      2.23 o
   0  12   6       17.83       22.93      1.64 o
   1  12   6       37.61       41.51      1.81 o
   2  12   6       27.56       32.73      1.76 o
   3  12   6       36.15       33.04      1.45 o
   4  12   6       12.88       16.82      1.57 o
   5  12   6        3.15        3.37      0.73 o
  -6  13   6        9.79       14.18      2.21 o
  -5  13   6        0.64        2.62      2.47 o
  -4  13   6       31.56       30.97      3.49 o
  -3  13   6        3.85        3.37      1.23 o
  -2  13   6       72.22       81.12      2.96 o
  -1  13   6       13.13       15.18      1.26 o
   0  13   6       28.80       33.10      1.66 o
   1  13   6        1.27       -0.30      0.96 o
   2  13   6       18.59       20.28      1.29 o
   3  13   6       13.48       15.54      1.07 o
  -2  14   6       12.54       13.07      1.86 o
  -1  14   6       12.84       16.22      1.37 o
   0  14   6       18.77       23.45      1.43 o
 -13   0   7       15.37       16.14      2.04 o
 -12   0   7      116.37      123.67      6.69 o
 -11   0   7        2.96        1.89      1.45 o
 -10   0   7       16.83       13.81      1.74 o
  -9   0   7      275.77      272.70      7.85 o
  -8   0   7       89.14       90.19      2.85 o
  -7   0   7       45.09       37.50      3.16 o
  -6   0   7       95.82      102.22      3.76 o
  -5   0   7      347.82      360.28     12.28 o
  -4   0   7      858.36      916.52     27.65 o
  -3   0   7     5714.10     6424.68    152.68 o
  -2   0   7       63.11       71.15      1.87 o
  -1   0   7     1268.23     1485.29     32.43 o
   0   0   7      433.60      504.50     11.08 o
   1   0   7       53.26       68.82      1.67 o
   2   0   7       62.14       60.03      1.42 o
   3   0   7      375.92      434.10      9.89 o
   4   0   7        3.48        5.69      0.50 o
   5   0   7        0.08       -0.46      0.46 o
   6   0   7       25.71       27.27      1.19 o
   7   0   7      836.49      830.24     24.23 o
   8   0   7       28.62       29.35      1.73 o
   9   0   7       18.02       14.45      1.59 o
  10   0   7        0.02        0.70      1.28 o
 -13   1   7        6.33        8.38      2.47 o
 -12   1   7        7.61        8.33      2.76 o
 -11   1   7        3.20        2.51      1.09 o
 -10   1   7       82.85       77.29      2.57 o
  -9   1   7       50.92       43.71      1.31 o
  -8   1   7       99.51       96.92      2.33 o
  -7   1   7      336.55      341.68      7.46 o
  -6   1   7      381.75      357.75      7.10 o
  -5   1   7      190.10      181.18      4.03 o
  -4   1   7     1202.04     1257.31     26.79 o
  -3   1   7      792.75      842.43     16.35 o
  -2   1   7     1936.80     2206.22     35.47 o
  -1   1   7      533.29      604.68      9.40 o
   0   1   7      655.55      742.27     11.07 o
   1   1   7       24.52       34.58      0.65 o
   2   1   7       70.27       75.56      1.26 o
   3   1   7       83.36       98.73      1.73 o
   4   1   7      165.28      178.86      3.01 o
   5   1   7       70.92       60.48      1.29 o
   6   1   7       37.65       37.99      1.32 o
   7   1   7       49.80       47.60      1.59 o
   8   1   7       27.26       27.62      1.32 o
   9   1   7        6.49        6.27      0.92 o
  10   1   7       30.02       30.93      2.38 o
 -13   2   7       33.34       38.10      3.49 o
 -12   2   7        4.27        4.14      1.24 o
 -11   2   7       56.08       65.63      2.18 o
 -10   2   7      166.04      153.39      4.53 o
  -9   2   7       19.12       21.28      0.87 o
  -8   2   7       63.48       66.28      1.57 o
  -7   2   7       27.73       26.06      0.79 o
  -6   2   7       65.97       63.58      1.45 o
  -5   2   7      352.51      346.91      6.87 o
  -4   2   7      280.81      283.81      6.18 o
  -3   2   7       36.81       33.39      1.46 o
  -2   2   7     2919.22     3266.06     55.77 o
  -1   2   7      330.18      384.86      6.67 o
   0   2   7      301.10      342.31      4.93 o
   1   2   7        2.35        3.18      0.24 o
   2   2   7       88.25       90.19      1.73 o
   3   2   7       91.46      102.96      1.90 o
   4   2   7      125.63      119.87      2.22 o
   5   2   7       67.25       72.36      1.93 o
   6   2   7      475.14      488.48     14.65 o
   7   2   7        6.11        5.26      0.68 o
   8   2   7        6.63        8.95      0.84 o
   9   2   7        9.74        9.73      0.99 o
  10   2   7        6.77        9.70      1.10 o
 -13   3   7        8.22        6.98      2.18 o
 -12   3   7        4.58        2.47      2.04 o
 -11   3   7       35.46       34.03      3.34 o
 -10   3   7       18.12       17.08      1.69 o
  -9   3   7       91.80       89.48      2.93 o
  -8   3   7      182.39      180.25      3.74 o
  -7   3   7      149.88      152.00      3.16 o
  -6   3   7      729.84      713.05     13.98 o
  -5   3   7      838.13      881.08     17.21 o
  -4   3   7       10.42       12.96      0.61 o
  -3   3   7      471.60      468.14      8.71 o
  -2   3   7      506.95      580.57     10.02 o
  -1   3   7      131.05      141.79      2.44 o
   0   3   7      200.21      220.94      3.77 o
   1   3   7      186.56      185.01      3.20 o
   2   3   7       47.08       42.06      0.91 o
   3   3   7      196.88      194.31      3.81 o
   4   3   7      192.99      189.35      3.76 o
   5   3   7       99.83      104.34      2.01 o
   6   3   7       64.76       63.70      1.70 o
   7   3   7       17.31       13.63      0.82 o
   8   3   7       71.06       63.46      2.89 o
   9   3   7        5.71        3.22      0.83 o
  10   3   7       82.67       87.42      3.38 o
 -13   4   7        1.01        0.00      2.33 o
 -12   4   7        7.27        6.69      2.18 o
 -11   4   7       78.39       63.86      4.65 o
 -10   4   7       40.29       34.33      2.37 o
  -9   4   7       27.05       23.17      1.56 o
  -8   4   7       27.84       24.93      1.01 o
  -7   4   7       25.42       23.65      1.29 o
  -6   4   7       43.11       40.47      1.02 o
  -5   4   7      254.05      248.53      4.71 o
  -4   4   7      244.25      261.29      4.60 o
  -3   4   7      469.04      478.68      8.28 o
  -2   4   7      248.89      289.21      5.46 o
  -1   4   7      238.94      261.65      4.67 o
   0   4   7      268.86      295.44      5.28 o
   1   4   7      110.94      141.89      2.51 o
   2   4   7      270.76      291.17      5.49 o
   3   4   7       59.87       61.01      1.32 o
   4   4   7      248.40      245.12      4.46 o
   5   4   7      333.69      315.60      5.80 o
   6   4   7       86.15       79.82      2.05 o
   7   4   7       50.67       47.48      1.69 o
   8   4   7       11.88       14.25      1.34 o
   9   4   7       33.70       29.79      1.55 o
  10   4   7        3.84        3.15      1.02 o
 -12   5   7       32.33       39.26      3.93 o
 -11   5   7        1.72        0.87      2.04 o
 -10   5   7       40.50       39.43      2.84 o
  -9   5   7       85.22       80.75      3.75 o
  -8   5   7      180.23      153.89      4.40 o
  -7   5   7      153.42      151.84      3.54 o
  -6   5   7       26.06       28.10      1.15 o
  -5   5   7      234.23      221.01      4.88 o
  -4   5   7       33.01       38.05      0.99 o
  -3   5   7      153.11      155.16      3.25 o
  -2   5   7       57.92       50.67      1.17 o
  -1   5   7      631.53      677.69     11.89 o
   0   5   7       31.53       37.76      0.92 o
   1   5   7       77.39       78.89      1.48 o
   2   5   7      132.65      121.81      2.17 o
   3   5   7        4.76        4.72      0.51 o
   4   5   7       79.51       84.27      1.67 o
   5   5   7       44.80       45.60      1.28 o
   6   5   7       21.05       23.66      1.14 o
   7   5   7       18.75       19.17      1.12 o
   8   5   7        2.94        2.19      0.80 o
   9   5   7       16.63       20.97      1.31 o
 -12   6   7       20.70       18.32      2.76 o
 -11   6   7        2.97        3.49      2.04 o
 -10   6   7        0.52       -1.18      1.18 o
  -9   6   7        3.29        2.64      1.39 o
  -8   6   7       16.31       12.16      1.59 o
  -7   6   7       20.90       17.07      0.95 o
  -6   6   7       58.25       53.63      1.99 o
  -5   6   7        4.09        4.55      0.52 o
  -4   6   7       85.29       90.85      2.19 o
  -3   6   7       14.16       14.88      0.59 o
  -2   6   7       31.33       26.06      0.73 o
  -1   6   7       41.60       44.78      1.04 o
   0   6   7      297.99      320.24      6.33 o
   1   6   7      187.86      191.27      4.35 o
   2   6   7      174.89      197.76      3.85 o
   3   6   7      157.39      163.32      3.15 o
   4   6   7      147.74      153.98      3.03 o
   5   6   7      670.08      666.34     12.01 o
   6   6   7        2.51        1.71      0.70 o
   7   6   7       11.01       12.12      0.97 o
   8   6   7       11.30       12.73      1.04 o
   9   6   7       60.23       60.40      2.32 o
 -12   7   7       18.77       17.01      2.91 o
 -11   7   7        3.72        4.94      2.47 o
 -10   7   7        6.14        5.89      1.54 o
  -9   7   7      161.61      155.97      6.28 o
  -8   7   7       95.12       81.16      3.86 o
  -7   7   7       65.76       66.17      3.24 o
  -6   7   7      171.44      152.55      7.07 o
  -5   7   7      150.47      133.63      4.13 o
  -4   7   7      364.45      381.38      8.33 o
  -3   7   7      186.50      177.09      3.88 o
  -2   7   7      506.54      525.75      9.30 o
  -1   7   7       88.19       83.05      1.86 o
   0   7   7       47.68       51.07      1.60 o
   1   7   7      239.00      240.85      5.36 o
   2   7   7      111.73      111.11      2.23 o
   3   7   7       30.71       30.63      1.02 o
   4   7   7      197.13      184.86      4.52 o
   5   7   7       16.48       17.84      0.93 o
   6   7   7       21.52       22.56      1.19 o
   7   7   7        1.88        0.24      0.74 o
   8   7   7       29.54       32.64      1.56 o
   9   7   7        4.95        5.60      0.96 o
 -11   8   7        0.79        1.45      2.18 o
 -10   8   7       21.09       25.80      3.64 o
  -9   8   7       56.20       51.27      3.08 o
  -8   8   7       47.62       44.84      2.72 o
  -7   8   7       92.52       72.95      4.00 o
  -6   8   7      174.69      158.32      6.28 o
  -5   8   7      186.31      179.07      6.80 o
  -4   8   7      309.54      314.16      6.94 o
  -3   8   7       88.76       84.42      2.14 o
  -2   8   7        6.67        7.88      0.51 o
  -1   8   7      156.12      151.44      3.14 o
   0   8   7       92.95       84.50      2.26 o
   1   8   7      111.24      119.73      3.03 o
   2   8   7      172.64      172.34      4.62 o
   3   8   7       93.18       94.10      2.33 o
   4   8   7       30.81       33.35      1.31 o
   5   8   7        1.72        1.56      0.58 o
   6   8   7        5.55        5.36      0.77 o
   7   8   7        2.05        0.27      0.76 o
   8   8   7       50.76       56.89      2.15 o
 -10   9   7        7.33       10.23      1.95 o
  -9   9   7       22.32       19.74      2.11 o
  -8   9   7       25.88       24.78      2.26 o
  -7   9   7       42.87       43.88      2.77 o
  -6   9   7       31.72       23.42      3.34 o
  -5   9   7      100.55       95.02      4.17 o
  -4   9   7        4.80        5.26      0.64 o
  -3   9   7       72.90       75.88      3.01 o
  -2   9   7      227.79      227.69      5.27 o
  -1   9   7       22.68       26.81      1.23 o
   0   9   7       43.18       43.74      1.80 o
   1   9   7       54.86       54.58      1.64 o
   2   9   7       96.35       88.32      2.25 o
   3   9   7        6.03        4.95      0.66 o
   4   9   7        1.16        1.01      0.80 o
   5   9   7        2.56        2.04      0.61 o
   6   9   7        6.20        4.98      0.83 o
   7   9   7       22.90       24.25      1.37 o
  -9  10   7       43.24       54.76      3.85 o
  -8  10   7       54.35       48.48      3.03 o
  -7  10   7        4.78        2.74      2.84 o
  -6  10   7        4.95        7.65      1.54 o
  -5  10   7        9.92       13.38      1.80 o
  -4  10   7       82.85       91.98      2.60 o
  -3  10   7       66.33       69.92      2.38 o
  -2  10   7       58.45       51.98      1.81 o
  -1  10   7       90.25       91.60      2.76 o
   0  10   7      161.19      165.73      4.50 o
   1  10   7       47.66       42.05      1.91 o
   2  10   7       12.08       10.55      0.82 o
   3  10   7       25.25       27.34      1.26 o
   4  10   7       30.02       30.66      1.36 o
   5  10   7       16.93       19.38      1.28 o
   6  10   7        2.67        2.93      0.79 o
   7  10   7        8.29        7.57      0.92 o
  -8  11   7       20.87       20.26      2.36 o
  -7  11   7       56.70       60.21      3.55 o
  -6  11   7       14.86       16.53      2.05 o
  -5  11   7       17.07       17.98      1.95 o
  -4  11   7       23.63       22.54      1.37 o
  -3  11   7       31.20       29.56      1.87 o
  -2  11   7        8.50        7.37      0.80 o
  -1  11   7       29.03       26.59      1.24 o
   0  11   7        8.26        9.41      1.16 o
   1  11   7       64.41       66.44      3.40 o
   2  11   7       22.64       23.87      1.45 o
   3  11   7        8.50        7.89      0.90 o
   4  11   7       10.51       10.47      1.00 o
   5  11   7       11.31       12.10      0.95 o
  -7  12   7       35.95       41.65      3.03 o
  -6  12   7       39.29       42.03      2.98 o
  -5  12   7        4.97        1.87      1.69 o
  -4  12   7        9.41       10.22      1.36 o
  -3  12   7       27.06       31.17      1.73 o
  -2  12   7        1.82       -0.32      0.82 o
  -1  12   7       10.33       12.48      1.09 o
   0  12   7       18.60       14.49      1.17 o
   1  12   7       14.76       15.62      1.20 o
   2  12   7       25.46       31.34      1.50 o
   3  12   7       13.37       14.54      1.04 o
   4  12   7        1.60        0.61      0.81 o
  -5  13   7        1.00       -0.29      2.47 o
  -4  13   7        9.32       12.68      1.18 o
  -3  13   7        3.56        5.94      1.25 o
  -2  13   7       29.10       33.83      3.31 o
  -1  13   7        2.76        0.68      1.00 o
   0  13   7        8.77        8.84      1.12 o
   1  13   7       11.85       11.43      1.20 o
   2  13   7       20.50       27.07      1.47 o
 -13   0   8        0.01       -1.31      1.45 o
 -12   0   8        4.87        1.31      1.60 o
 -11   0   8       21.51       22.68      2.18 o
 -10   0   8       59.82       50.76      3.35 o
  -9   0   8       77.00       59.19      2.18 o
  -8   0   8       46.48       38.50      2.92 o
  -7   0   8        7.65        8.47      0.95 o
  -6   0   8      257.10      261.99      9.07 o
  -5   0   8       14.68       14.93      0.83 o
  -4   0   8      688.45      733.12     20.25 o
  -3   0   8     1153.32     1332.09     36.67 o
  -2   0   8      354.51      377.95      9.41 o
  -1   0   8      108.94      113.83      2.97 o
   0   0   8       76.50       89.04      2.13 o
   1   0   8        6.75        9.87      0.74 o
   2   0   8      156.79      148.00      3.18 o
   3   0   8      942.64     1003.03     25.88 o
   4   0   8       72.45       73.01      1.98 o
   5   0   8        3.58        3.36      0.61 o
   6   0   8       18.92       23.75      1.25 o
   7   0   8      115.11      113.14      5.33 o
   8   0   8        0.06        1.69      0.94 o
   9   0   8       21.46       17.83      1.80 o
  10   0   8        2.60        1.89      1.44 o
 -13   1   8        0.71       -1.09      1.09 o
 -12   1   8       19.43       17.28      1.40 o
 -11   1   8       10.71       11.60      1.15 o
 -10   1   8       86.68       96.43      3.05 o
  -9   1   8      189.57      199.05      5.06 o
  -8   1   8      146.44      138.35      3.21 o
  -7   1   8      178.21      156.62      3.25 o
  -6   1   8      144.07      137.03      3.12 o
  -5   1   8      221.83      212.63      4.68 o
  -4   1   8      342.92      403.16      8.69 o
  -3   1   8      405.42      460.55      9.05 o
  -2   1   8      176.84      240.49      4.51 o
  -1   1   8      647.71      748.35     12.29 o
   0   1   8     1299.62     1471.99     24.03 o
   1   1   8      251.17      295.83      4.74 o
   2   1   8       62.80       63.00      1.23 o
   3   1   8      192.79      194.16      3.70 o
   4   1   8       47.13       46.42      1.05 o
   5   1   8      178.39      187.38      4.28 o
   6   1   8       94.89       90.14      2.12 o
   7   1   8       19.18       18.83      0.94 o
   8   1   8       30.92       29.40      1.40 o
   9   1   8       45.32       44.82      2.00 o
  10   1   8       11.52       11.91      1.49 o
 -13   2   8       12.85       14.10      2.47 o
 -12   2   8        3.10        2.05      1.67 o
 -11   2   8       20.90       19.27      1.38 o
 -10   2   8       55.65       50.43      1.79 o
  -9   2   8      162.89      149.88      3.90 o
  -8   2   8       31.51       28.39      0.90 o
  -7   2   8       60.46       65.18      1.52 o
  -6   2   8      186.77      184.99      3.76 o
  -5   2   8      208.33      218.87      4.42 o
  -4   2   8       13.44       11.85      1.03 o
  -3   2   8      289.43      291.99      5.46 o
  -2   2   8      663.68      691.90     12.75 o
  -1   2   8      900.63      968.68     15.64 o
   0   2   8      104.77      110.12      1.84 o
   1   2   8       75.59       93.19      1.70 o
   2   2   8       72.74       71.77      1.56 o
   3   2   8      230.79      235.13      4.26 o
   4   2   8       63.34       74.74      1.67 o
   5   2   8       25.24       24.66      0.84 o
   6   2   8      286.65      293.41      7.70 o
   7   2   8        8.33        6.84      0.74 o
   8   2   8       37.32       32.35      1.49 o
   9   2   8       11.33       11.91      1.15 o
  10   2   8       22.23       22.47      2.86 o
 -13   3   8        7.77        7.42      2.33 o
 -12   3   8       17.28       15.41      2.47 o
 -11   3   8       15.05       18.76      2.47 o
 -10   3   8        5.36        3.34      1.89 o
  -9   3   8      111.88      110.80      2.96 o
  -8   3   8       51.43       47.88      1.23 o
  -7   3   8       75.86       67.35      1.58 o
  -6   3   8       88.01       94.80      2.06 o
  -5   3   8      128.93      141.68      3.31 o
  -4   3   8      128.22      113.98      2.25 o
  -3   3   8      109.44      134.04      2.83 o
  -2   3   8      146.58      146.55      2.65 o
  -1   3   8       29.12       30.11      0.71 o
   0   3   8       43.40       36.77      0.80 o
   1   3   8      218.00      217.95      3.75 o
   2   3   8      104.71      106.14      2.08 o
   3   3   8        1.74        2.27      0.36 o
   4   3   8       18.00       15.82      0.66 o
   5   3   8      128.09      115.97      2.25 o
   6   3   8      907.54      881.96     18.17 o
   7   3   8       35.67       33.37      1.40 o
   8   3   8       14.78       13.20      1.09 o
   9   3   8        4.11        3.91      1.37 o
 -13   4   8        4.83       -0.87      2.18 o
 -12   4   8        2.20        1.02      2.04 o
 -11   4   8       10.67        7.42      2.18 o
 -10   4   8       13.61        9.45      1.54 o
  -9   4   8       83.63       76.34      3.55 o
  -8   4   8       23.60       21.95      1.42 o
  -7   4   8      138.53      139.81      2.96 o
  -6   4   8      278.52      258.60      5.22 o
  -5   4   8       31.67       33.08      1.07 o
  -4   4   8      122.20      118.97      2.19 o
  -3   4   8       55.08       55.60      1.31 o
  -2   4   8      149.75      155.58      3.56 o
  -1   4   8      310.99      327.04      5.83 o
   0   4   8      101.26      103.38      1.89 o
   1   4   8       98.04      101.92      1.88 o
   2   4   8      243.51      272.25      4.67 o
   3   4   8      392.01      410.08      7.43 o
   4   4   8      338.65      325.16      5.86 o
   5   4   8       39.61       41.67      1.29 o
   6   4   8       21.51       25.91      1.14 o
   7   4   8       59.58       56.10      2.06 o
   8   4   8       19.68       18.39      1.18 o
   9   4   8       39.96       34.93      1.75 o
 -12   5   8       33.38       34.90      3.64 o
 -11   5   8        0.16        0.58      2.04 o
 -10   5   8        4.89        2.82      1.32 o
  -9   5   8       15.09       16.00      2.98 o
  -8   5   8      228.38      206.16      7.72 o
  -7   5   8      238.87      227.97      6.63 o
  -6   5   8      143.71      126.42      2.65 o
  -5   5   8       19.36       17.41      0.72 o
  -4   5   8      122.66      111.11      2.41 o
  -3   5   8       35.97       30.75      0.90 o
  -2   5   8      174.65      179.61      4.15 o
  -1   5   8       44.75       47.38      1.07 o
   0   5   8      154.36      153.16      3.01 o
   1   5   8      344.45      359.06      6.11 o
   2   5   8      114.38      123.20      3.55 o
   3   5   8      199.35      187.45      3.57 o
   4   5   8       35.28       34.29      0.98 o
   5   5   8      449.53      422.83      8.88 o
   6   5   8      137.61      139.15      3.97 o
   7   5   8       11.92       10.99      1.12 o
   8   5   8        4.32        5.19      0.92 o
   9   5   8        0.96        0.72      0.93 o
 -12   6   8        4.82        4.22      2.18 o
 -11   6   8        9.87       13.38      2.62 o
 -10   6   8       27.11       24.10      2.11 o
  -9   6   8        3.80        1.67      1.28 o
  -8   6   8        4.19        5.27      1.43 o
  -7   6   8       21.49       20.87      1.75 o
  -6   6   8       96.63       87.24      2.91 o
  -5   6   8        1.43        0.58      0.48 o
  -4   6   8      110.92       94.54      2.27 o
  -3   6   8       80.27       83.94      1.92 o
  -2   6   8        8.89        6.70      0.49 o
  -1   6   8      145.55      136.69      2.60 o
   0   6   8      269.27      270.03      4.89 o
   1   6   8      144.85      146.40      3.55 o
   2   6   8       25.59       32.30      0.86 o
   3   6   8      133.01      139.58      2.77 o
   4   6   8      316.30      320.07      7.99 o
   5   6   8       71.40       71.63      2.04 o
   6   6   8       23.81       19.76      1.16 o
   7   6   8       47.05       43.41      1.77 o
   8   6   8       32.42       30.34      1.56 o
   9   6   8       39.46       38.70      1.85 o
 -11   7   8        2.17        0.15      2.33 o
 -10   7   8        8.45        8.97      1.74 o
  -9   7   8       13.58       13.45      1.85 o
  -8   7   8       14.32        9.50      1.67 o
  -7   7   8       36.79       33.72      2.26 o
  -6   7   8      194.52      191.84      7.31 o
  -5   7   8       26.89       22.65      0.99 o
  -4   7   8       96.35      100.30      2.46 o
  -3   7   8      209.25      210.20      4.73 o
  -2   7   8      218.98      223.31      4.78 o
  -1   7   8      125.37      126.14      2.47 o
   0   7   8      249.22      262.14      5.59 o
   1   7   8       89.64       82.51      1.96 o
   2   7   8      323.37      326.74      6.28 o
   3   7   8        3.02        2.07      0.68 o
   4   7   8       65.70       54.90      1.90 o
   5   7   8       12.80       13.15      0.82 o
   6   7   8        1.71        0.79      0.78 o
   7   7   8        7.52        7.37      0.90 o
   8   7   8       52.19       53.56      2.18 o
 -11   8   8        8.90       11.92      2.91 o
 -10   8   8        8.43        9.61      1.80 o
  -9   8   8       26.30       30.89      2.41 o
  -8   8   8        7.50        9.73      2.47 o
  -7   8   8       71.70       72.90      3.55 o
  -6   8   8       14.43       14.56      1.80 o
  -5   8   8      175.69      161.28      4.18 o
  -4   8   8      176.84      173.55      4.46 o
  -3   8   8      123.51      115.04      3.19 o
  -2   8   8      265.27      247.92      4.87 o
  -1   8   8      263.43      244.99      5.60 o
   0   8   8       83.44       80.26      1.91 o
   1   8   8      106.55      103.20      2.59 o
   2   8   8       17.53       17.06      0.83 o
   3   8   8      107.16      110.89      4.15 o
   4   8   8       10.61       11.19      1.07 o
   5   8   8        2.06        1.36      0.63 o
   6   8   8       25.64       26.41      1.39 o
   7   8   8       16.61       19.61      1.23 o
 -10   9   8       16.58       20.24      2.25 o
  -9   9   8        0.69        1.45      1.64 o
  -8   9   8        5.16        7.02      1.75 o
  -7   9   8       35.62       33.90      3.20 o
  -6   9   8       29.35       33.96      2.47 o
  -5   9   8       22.74       23.71      2.00 o
  -4   9   8       48.90       46.86      1.60 o
  -3   9   8        9.63        9.18      0.80 o
  -2   9   8      190.20      188.95      5.07 o
  -1   9   8        7.15        7.61      0.82 o
   0   9   8        8.98        8.98      0.77 o
   1   9   8       54.36       43.97      1.35 o
   2   9   8       22.78       19.06      1.19 o
   3   9   8       11.37       13.18      0.90 o
   4   9   8        2.79        2.73      0.73 o
   5   9   8        8.37        7.03      0.75 o
   6   9   8        4.94        4.11      0.94 o
   7   9   8        2.61        1.26      0.86 o
  -9  10   8       25.45       26.48      2.57 o
  -8  10   8       32.96       35.65      2.67 o
  -7  10   8        6.39        9.95      1.80 o
  -6  10   8       18.98       18.00      1.95 o
  -5  10   8       40.92       42.83      2.78 o
  -4  10   8       87.32       81.94      2.89 o
  -3  10   8       62.81       58.04      2.34 o
  -2  10   8       64.29       64.95      2.12 o
  -1  10   8       29.03       24.88      1.27 o
   0  10   8       27.84       25.94      1.49 o
   1  10   8       20.01       19.24      1.30 o
   2  10   8       11.25       11.29      0.93 o
   3  10   8       24.61       27.23      1.30 o
   4  10   8        0.90        2.13      0.78 o
   5  10   8       19.62       21.16      1.08 o
   6  10   8       10.74       11.06      1.04 o
  -8  11   8        0.87        1.49      2.11 o
  -7  11   8       24.97       30.48      2.47 o
  -6  11   8       47.20       48.49      3.03 o
  -5  11   8       26.19       21.88      2.00 o
  -4  11   8       36.71       42.37      1.92 o
  -3  11   8        6.61        7.57      1.09 o
  -2  11   8       17.94       16.70      1.10 o
  -1  11   8       19.06       17.22      1.19 o
   0  11   8        1.90        0.29      0.89 o
   1  11   8        0.88       -0.31      0.96 o
   2  11   8       12.28       14.41      1.22 o
   3  11   8        2.84        2.73      0.92 o
   4  11   8       18.56       22.00      2.07 o
   5  11   8        5.00        7.00      1.31 o
  -7  12   8       12.39       13.62      2.26 o
  -6  12   8        2.89        1.19      1.68 o
  -5  12   8       14.75       20.83      2.06 o
  -4  12   8        9.18        9.73      1.05 o
  -3  12   8        6.19        6.83      1.53 o
  -2  12   8        1.59        0.08      0.82 o
  -1  12   8        3.27        0.78      0.96 o
   0  12   8        9.67        6.90      1.05 o
   1  12   8        4.05        1.73      0.84 o
   2  12   8       27.24       30.28      1.54 o
   3  12   8        3.22        1.98      0.92 o
  -4  13   8        8.68       10.06      2.25 o
  -3  13   8        0.44        1.31      1.89 o
  -2  13   8        1.80        1.66      0.94 o
  -1  13   8       11.09        9.13      1.18 o
   0  13   8        0.61       -0.56      1.03 o
   1  13   8        1.27       -0.54      0.98 o
 -13   0   9        0.16       -1.02      1.60 o
 -12   0   9       46.00       40.87      3.05 o
 -10   0   9      136.91      150.19      7.71 o
  -9   0   9       91.72       81.97      3.86 o
  -8   0   9       58.49       46.53      1.66 o
  -7   0   9       13.24       14.46      1.38 o
  -6   0   9       87.59       85.48      4.72 o
  -5   0   9      156.63      144.80      4.26 o
  -4   0   9       16.94       14.09      0.82 o
  -3   0   9        0.21        1.88      0.72 o
  -2   0   9      302.90      362.67      9.05 o
  -1   0   9       21.12       21.88      0.85 o
   0   0   9        2.06        3.29      0.39 o
   1   0   9       39.66       49.20      1.50 o
   2   0   9        8.68        7.77      0.67 o
   3   0   9       19.24       14.26      0.79 o
   4   0   9      100.11      110.08      4.33 o
   5   0   9        1.07       -0.51      0.90 o
   6   0   9        4.63        4.94      0.95 o
   7   0   9       29.84       29.09      1.73 o
   8   0   9        1.75        0.42      1.28 o
   9   0   9        0.43        0.40      1.28 o
 -13   1   9        0.33       -0.97      0.97 o
 -12   1   9       28.56       28.04      1.78 o
 -11   1   9       36.42       33.79      1.88 o
 -10   1   9        5.21        1.45      0.94 o
  -9   1   9       20.22       15.71      1.41 o
  -8   1   9       15.43       15.21      0.81 o
  -7   1   9      240.55      238.53      5.09 o
  -6   1   9       17.47       15.76      0.67 o
  -5   1   9       27.54       26.37      0.87 o
  -4   1   9      351.70      326.82      6.48 o
  -3   1   9      903.17     1003.02     18.46 o
  -2   1   9      511.16      553.62      9.71 o
  -1   1   9      163.66      184.89      3.78 o
   0   1   9       62.50       68.94      1.37 o
   1   1   9       39.12       37.65      0.88 o
   2   1   9        7.77        7.28      0.45 o
   3   1   9        8.68        5.47      0.43 o
   4   1   9       67.97       74.74      1.87 o
   5   1   9      171.56      168.38      4.63 o
   6   1   9      112.60      102.91      2.88 o
   7   1   9       15.86       18.09      1.00 o
   8   1   9       16.58       18.70      1.22 o
   9   1   9       18.85       18.92      1.38 o
 -13   2   9        5.82        3.16      0.80 o
 -12   2   9        2.00        1.11      0.78 o
 -11   2   9        9.71       10.51      1.09 o
 -10   2   9       68.02       62.81      2.13 o
  -9   2   9       18.88       17.13      1.05 o
  -8   2   9      116.87      118.08      2.58 o
  -7   2   9       90.73       78.39      1.80 o
  -6   2   9      100.37       88.82      1.96 o
  -5   2   9      510.24      582.76     12.56 o
  -4   2   9        3.75        4.09      0.32 o
  -3   2   9      393.12      425.88      7.93 o
  -2   2   9      285.49      300.48      5.63 o
  -1   2   9      117.99      114.84      2.13 o
   0   2   9       36.06       32.57      0.78 o
   1   2   9      407.96      422.05      7.12 o
   2   2   9      197.03      193.73      3.58 o
   3   2   9       72.89       72.45      1.53 o
   4   2   9        7.41        6.31      0.46 o
   5   2   9      210.21      200.98      4.49 o
   6   2   9       21.25       22.13      1.05 o
   7   2   9       58.94       60.93      2.05 o
   8   2   9        3.16        1.80      0.88 o
   9   2   9        2.00        1.01      1.13 o
 -13   3   9        1.50       -1.74      2.18 o
 -12   3   9       11.41        9.45      2.33 o
 -11   3   9       10.39        9.89      2.33 o
 -10   3   9       45.10       43.59      1.56 o
  -9   3   9       68.89       69.55      2.06 o
  -8   3   9      173.76      178.55      4.13 o
  -7   3   9       66.20       63.46      1.54 o
  -6   3   9       77.56       63.67      1.51 o
  -5   3   9       80.14       72.98      1.58 o
  -4   3   9      206.90      224.85      4.65 o
  -3   3   9      114.77      137.05      2.68 o
  -2   3   9      184.67      194.74      3.71 o
  -1   3   9       87.97       95.98      2.11 o
   0   3   9       12.01       11.66      0.46 o
   1   3   9       48.58       47.80      1.02 o
   2   3   9       22.43       18.96      0.65 o
   3   3   9      289.28      291.18      5.27 o
   4   3   9       69.67       64.14      1.59 o
   5   3   9       98.32       85.62      2.20 o
   6   3   9      348.08      329.16      7.06 o
   7   3   9       70.66       77.42      3.08 o
   8   3   9       12.26       13.48      1.14 o
   9   3   9       27.73       23.21      3.20 o
 -12   4   9       10.42       13.38      2.47 o
 -11   4   9       25.61       22.10      2.76 o
 -10   4   9       10.61       10.61      2.04 o
  -9   4   9       99.32      104.44      4.42 o
  -8   4   9       30.75       33.16      1.17 o
  -7   4   9      146.75      136.61      2.94 o
  -6   4   9       59.51       59.35      1.46 o
  -5   4   9      683.12      693.96     12.87 o
  -4   4   9      349.61      366.24      6.84 o
  -3   4   9      142.80      148.83      3.20 o
  -2   4   9       16.83       22.63      0.78 o
  -1   4   9      706.87      778.98     14.61 o
   0   4   9        3.06        3.53      0.35 o
   1   4   9      219.81      215.84      3.75 o
   2   4   9       33.70       32.11      0.92 o
   3   4   9       51.66       53.66      1.29 o
   4   4   9      277.02      281.18      5.53 o
   5   4   9       12.23       14.38      1.25 o
   6   4   9       73.86       73.19      2.45 o
   7   4   9       57.74       60.46      2.22 o
   8   4   9        8.16        8.14      1.04 o
   9   4   9        1.46        1.25      1.05 o
 -12   5   9       12.48       11.34      2.62 o
 -11   5   9       11.28       11.20      2.47 o
 -10   5   9       43.05       46.16      2.72 o
  -9   5   9       88.24       88.53      3.91 o
  -8   5   9      145.45      148.39      5.81 o
  -7   5   9      564.61      555.98     15.65 o
  -6   5   9       13.89       15.43      0.67 o
  -5   5   9      192.03      190.52      4.28 o
  -4   5   9       35.42       39.95      1.09 o
  -3   5   9      466.87      449.70     10.01 o
  -2   5   9      444.95      469.64      9.49 o
  -1   5   9       48.55       42.50      1.09 o
   0   5   9       56.44       60.49      1.27 o
   1   5   9      153.10      159.51      2.85 o
   2   5   9      818.48      824.32     14.75 o
   3   5   9       11.27        8.81      0.57 o
   4   5   9       75.07       75.29      1.81 o
   5   5   9      313.46      294.38      6.81 o
   6   5   9        9.70        9.89      0.94 o
   7   5   9       30.78       32.92      1.63 o
   8   5   9       11.65       12.88      1.14 o
 -12   6   9        1.66        1.74      2.33 o
 -11   6   9        8.37       11.20      2.33 o
 -10   6   9       29.60       26.24      2.21 o
  -9   6   9        0.24       -1.23      1.23 o
  -8   6   9       42.01       33.54      2.31 o
  -7   6   9       47.97       45.90      3.35 o
  -6   6   9      375.16      369.95      9.07 o
  -5   6   9      126.55      126.88      3.00 o
  -4   6   9      168.29      164.44      3.76 o
  -3   6   9      166.80      168.88      3.60 o
  -2   6   9      180.81      175.85      4.14 o
  -1   6   9      411.50      423.70      8.66 o
   0   6   9      536.30      527.11     13.80 o
   1   6   9       10.13       11.23      0.55 o
   2   6   9      128.87      129.97      2.70 o
   3   6   9       65.71       67.29      1.79 o
   4   6   9       66.17       70.58      2.02 o
   5   6   9       31.71       34.25      1.33 o
   6   6   9       16.30       19.33      1.39 o
   7   6   9       64.48       59.69      2.86 o
   8   6   9        5.52        7.69      1.08 o
 -11   7   9        5.21        2.91      2.47 o
 -10   7   9       19.83       19.22      2.05 o
  -9   7   9        3.87        3.05      1.44 o
  -8   7   9       12.27        9.30      1.69 o
  -7   7   9       52.36       51.99      2.87 o
  -6   7   9      102.89       99.95      4.32 o
  -5   7   9       81.82       66.56      2.04 o
  -4   7   9       90.12       94.27      2.35 o
  -3   7   9      404.46      409.53      8.95 o
  -2   7   9        5.88        7.15      0.75 o
  -1   7   9      125.94      128.25      2.68 o
   0   7   9        4.02        4.69      0.51 o
   1   7   9      199.79      206.95      5.89 o
   2   7   9      108.16      107.89      2.79 o
   3   7   9        7.41        5.71      0.62 o
   4   7   9        9.14       10.04      0.87 o
   5   7   9        0.99        1.45      0.64 o
   6   7   9       16.06       13.56      1.12 o
   7   7   9       18.31       19.74      1.30 o
 -11   8   9        2.75        1.16      2.62 o
 -10   8   9        2.40        1.53      1.54 o
  -9   8   9       57.65       59.80      3.34 o
  -8   8   9        3.25        0.81      1.60 o
  -7   8   9        2.14        0.71      1.39 o
  -6   8   9       21.29       13.66      1.69 o
  -5   8   9       79.34       82.03      2.36 o
  -4   8   9       33.70       34.36      1.60 o
  -3   8   9      115.23      107.66      2.97 o
  -2   8   9      501.84      517.82     14.99 o
  -1   8   9      495.04      499.15     19.23 o
   0   8   9       14.23       10.65      0.78 o
   1   8   9       24.80       25.87      1.02 o
   2   8   9       65.26       61.04      1.99 o
   3   8   9       52.73       46.98      1.77 o
   4   8   9        1.58        0.90      0.72 o
   5   8   9        0.92       -0.56      0.62 o
   6   8   9       32.61       30.91      1.53 o
   7   8   9        6.31        5.46      1.00 o
 -10   9   9       13.98       19.07      2.31 o
  -9   9   9       13.69       16.82      2.21 o
  -8   9   9       50.76       57.94      3.39 o
  -7   9   9       56.10       58.52      3.24 o
  -6   9   9       93.12       82.91      3.86 o
  -5   9   9       22.60       23.03      1.03 o
  -4   9   9       14.24       15.38      1.18 o
  -3   9   9       29.05       25.89      1.51 o
  -2   9   9       24.97       23.19      1.16 o
  -1   9   9        6.69        7.02      0.81 o
   0   9   9       84.95       79.09      3.79 o
   1   9   9       31.46       30.13      1.14 o
   2   9   9        2.06        1.94      0.67 o
   3   9   9       72.51       76.16      3.65 o
   4   9   9        7.48        7.12      0.88 o
   5   9   9       16.93       16.90      0.98 o
   6   9   9       10.66       11.00      1.22 o
  -9  10   9        5.19        6.86      1.95 o
  -8  10   9       15.89       13.26      2.11 o
  -7  10   9        5.24        3.37      1.89 o
  -6  10   9       36.53       41.89      5.31 o
  -5  10   9       19.80       26.77      1.15 o
  -4  10   9        4.95        5.45      1.08 o
  -3  10   9       53.36       51.00      2.38 o
  -2  10   9       10.93        9.87      0.90 o
  -1  10   9      113.48      113.95      3.51 o
   0  10   9       18.15       22.33      1.39 o
   1  10   9       43.29       40.65      1.68 o
   2  10   9       56.46       56.94      2.28 o
   3  10   9       20.08       22.09      1.43 o
   4  10   9       14.57       16.38      1.19 o
   5  10   9       15.38       17.88      1.04 o
  -8  11   9       18.18       25.07      2.50 o
  -7  11   9        1.77        4.73      1.95 o
  -6  11   9       27.53       29.81      2.36 o
  -5  11   9        4.53        5.89      1.64 o
  -4  11   9        4.24        4.21      1.24 o
  -3  11   9        1.04        1.44      1.06 o
  -2  11   9        4.42        3.81      0.90 o
  -1  11   9        0.46       -1.12      1.22 o
   0  11   9       15.88       15.12      1.22 o
   1  11   9       12.38       12.96      1.06 o
   2  11   9       66.39       68.81      2.69 o
   3  11   9       11.14       13.50      1.22 o
   4  11   9        5.14        3.98      1.35 o
  -6  12   9       12.08       19.64      2.16 o
  -5  12   9       22.74       30.95      2.57 o
  -4  12   9        7.08       12.45      2.18 o
  -3  12   9       14.06       18.54      1.64 o
  -2  12   9        7.76        5.91      1.67 o
  -1  12   9        7.24        5.17      1.05 o
   0  12   9        3.50        5.01      1.14 o
   1  12   9        0.31        0.23      1.00 o
   2  12   9       41.40       50.45      2.24 o
  -2  13   9        1.55       -0.92      0.92 o
 -13   0  10        0.07        0.73      1.45 o
 -12   0  10        7.72        7.85      1.74 o
 -11   0  10      254.04      283.11     13.98 o
 -10   0  10      212.36      215.50     10.77 o
  -9   0  10        1.68       -1.31      1.31 o
  -8   0  10       54.93       49.93      2.26 o
  -7   0  10      573.34      551.69     18.80 o
  -6   0  10        8.11        5.47      0.84 o
  -5   0  10        4.77        4.79      0.61 o
  -4   0  10      116.86      114.29      3.41 o
  -3   0  10        0.87        1.54      0.41 o
  -2   0  10      300.32      318.13      8.00 o
  -1   0  10      130.89      121.35      3.22 o
   0   0  10      619.49      610.95     17.70 o
   1   0  10      501.38      519.64     12.98 o
   2   0  10      383.82      340.65     10.10 o
   3   0  10        0.01        2.04      0.63 o
   4   0  10      138.08      145.54      6.37 o
   5   0  10       89.06       85.75      3.13 o
   6   0  10      140.72      134.86      5.65 o
   7   0  10        0.62       -0.58      1.20 o
   8   0  10       27.81       29.22      2.30 o
   9   0  10       18.93       19.19      2.62 o
 -13   1  10       41.50       48.12      2.30 o
 -12   1  10       72.10       80.63      3.27 o
 -11   1  10       25.15       23.85      2.47 o
 -10   1  10       19.76       19.14      2.98 o
  -9   1  10       31.20       28.29      2.69 o
  -8   1  10      407.06      407.29      8.14 o
  -7   1  10       21.47       20.52      0.88 o
  -6   1  10      107.46      110.67      2.61 o
  -5   1  10      159.21      147.48      3.08 o
  -4   1  10      715.63      736.34     13.60 o
  -3   1  10       34.42       39.08      1.02 o
  -2   1  10       84.25       77.48      1.54 o
  -1   1  10      133.81      130.48      2.60 o
   0   1  10       65.91       76.06      1.53 o
   1   1  10      308.26      309.72      5.96 o
   2   1  10      107.49      115.13      2.42 o
   3   1  10       20.37       20.78      0.85 o
   4   1  10       84.50       81.03      1.83 o
   5   1  10      172.96      170.40      4.14 o
   6   1  10      139.49      148.70      3.49 o
   7   1  10        7.17        5.61      0.90 o
   8   1  10        0.61        0.56      1.06 o
   9   1  10       13.72       11.20      1.42 o
 -13   2  10       37.05       38.02      2.91 o
 -12   2  10       34.77       33.27      1.80 o
 -11   2  10       13.63       11.71      2.33 o
 -10   2  10       67.99       69.81      2.90 o
  -9   2  10      390.51      410.37     10.02 o
  -8   2  10      401.34      397.14      9.72 o
  -7   2  10       75.09       70.75      1.67 o
  -6   2  10      467.12      464.20     10.09 o
  -5   2  10      372.96      372.84      7.59 o
  -4   2  10      583.16      615.42     11.41 o
  -3   2  10      236.44      264.02      5.00 o
  -2   2  10      124.57      141.93      2.98 o
  -1   2  10      393.36      400.49      7.08 o
   0   2  10       79.62       89.95      1.75 o
   1   2  10      170.97      175.00      3.56 o
   2   2  10      185.97      188.33      3.81 o
   3   2  10       62.64       67.55      1.66 o
   4   2  10        9.58        9.94      0.67 o
   5   2  10      171.65      151.72      3.50 o
   6   2  10       44.69       47.91      1.71 o
   7   2  10       53.48       53.90      2.08 o
   8   2  10        3.86        3.39      0.95 o
 -12   3  10       24.49       24.43      2.76 o
 -11   3  10        1.40       -1.16      1.74 o
 -10   3  10       90.70       91.75      2.89 o
  -9   3  10      149.79      159.69      4.16 o
  -8   3  10      225.01      222.48      5.58 o
  -7   3  10       62.66       56.50      1.44 o
  -6   3  10      176.88      164.66      3.24 o
  -5   3  10      325.64      332.90      6.80 o
  -4   3  10      205.10      211.61      4.42 o
  -3   3  10       46.31       48.20      1.22 o
  -2   3  10      163.53      176.71      3.41 o
  -1   3  10      116.13      120.16      2.44 o
   0   3  10      189.97      172.76      3.24 o
   1   3  10       12.90       15.01      0.64 o
   2   3  10      230.84      243.44      4.88 o
   3   3  10      615.63      616.66     11.04 o
   4   3  10       22.73       22.26      0.99 o
   5   3  10       42.22       38.25      1.43 o
   6   3  10        3.68        6.01      0.93 o
   7   3  10       64.13       65.09      2.41 o
   8   3  10        9.73       10.66      1.32 o
 -12   4  10       10.29       11.92      2.62 o
 -11   4  10       21.30       17.89      2.62 o
 -10   4  10       19.26       17.74      2.47 o
  -9   4  10       77.67       78.34      2.22 o
  -8   4  10       14.52       16.27      0.87 o
  -7   4  10      161.36      146.42      3.48 o
  -6   4  10      171.74      170.48      3.88 o
  -5   4  10      652.94      661.06     13.27 o
  -4   4  10       65.67       58.40      1.43 o
  -3   4  10        1.10        0.58      0.36 o
  -2   4  10      553.85      589.58     11.84 o
  -1   4  10      164.66      161.29      3.21 o
   0   4  10       60.55       58.76      1.35 o
   1   4  10      282.76      290.18      5.71 o
   2   4  10       89.87       85.30      1.83 o
   3   4  10      233.94      227.49      5.27 o
   4   4  10       17.73       19.84      0.90 o
   5   4  10        4.63        5.45      0.76 o
   6   4  10       56.95       52.02      2.01 o
   7   4  10       33.80       33.35      1.67 o
   8   4  10       30.95       30.05      2.40 o
 -12   5  10       14.37       13.23      2.62 o
 -11   5  10       10.54       10.61      2.47 o
 -10   5  10        1.70       -1.31      1.89 o
  -9   5  10       31.77       30.25      2.16 o
  -8   5  10       13.52       10.05      1.82 o
  -7   5  10       32.67       30.27      1.22 o
  -6   5  10       23.13       21.76      1.02 o
  -5   5  10      154.02      149.41      3.14 o
  -4   5  10      359.54      351.61      7.18 o
  -3   5  10      404.02      402.74      8.99 o
  -2   5  10      510.69      511.05     10.32 o
  -1   5  10      124.28      112.36      2.35 o
   0   5  10        2.74        1.77      0.44 o
   1   5  10      158.65      157.45      3.36 o
   2   5  10       96.78      100.59      2.09 o
   3   5  10       16.96       16.84      0.82 o
   4   5  10      146.74      148.13      3.33 o
   5   5  10       28.87       25.66      1.36 o
   6   5  10       57.76       60.24      2.20 o
   7   5  10       41.59       44.12      1.94 o
   8   5  10       20.98       23.15      1.44 o
 -11   6  10       49.65       63.70      4.94 o
 -10   6  10       14.42       19.19      2.62 o
  -9   6  10       21.95       22.92      1.90 o
  -8   6  10        2.74        1.65      1.39 o
  -7   6  10       33.60       30.04      1.41 o
  -6   6  10      227.58      229.23      5.76 o
  -5   6  10      149.31      135.18      3.58 o
  -4   6  10       17.59       14.86      0.74 o
  -3   6  10      124.63      118.66      2.94 o
  -2   6  10      322.36      324.42      6.67 o
  -1   6  10      565.80      585.04     12.34 o
   0   6  10       97.65       95.62      2.25 o
   1   6  10       65.52       58.89      1.47 o
   2   6  10        8.25        9.05      0.65 o
   3   6  10       77.50       68.84      1.96 o
   4   6  10       40.55       40.54      1.47 o
   5   6  10        2.24        2.40      0.80 o
   6   6  10       22.61       22.03      1.32 o
   7   6  10       23.14       23.68      1.44 o
 -11   7  10        4.77        4.65      2.47 o
 -10   7  10       30.05       33.54      2.46 o
  -9   7  10       43.79       45.82      2.93 o
  -8   7  10       17.84       13.76      1.69 o
  -7   7  10      126.45      126.95      8.95 o
  -6   7  10      150.06      145.81      3.84 o
  -5   7  10       63.05       66.29      2.01 o
  -4   7  10      309.33      298.52      7.43 o
  -3   7  10       66.24       55.55      2.46 o
  -2   7  10      118.86      127.63      4.50 o
  -1   7  10       38.40       37.09      1.31 o
   0   7  10      185.70      175.23      4.23 o
   1   7  10       35.49       36.08      1.19 o
   2   7  10       73.72       74.75      1.93 o
   3   7  10       51.68       45.58      1.52 o
   4   7  10       17.23       17.98      1.10 o
   5   7  10       12.88       12.12      0.89 o
   6   7  10       41.86       43.11      1.84 o
   7   7  10        8.39        9.93      1.13 o
 -10   8  10       18.27       23.26      3.42 o
  -9   8  10        4.89        7.43      1.80 o
  -8   8  10        0.49        0.65      3.27 o
  -7   8  10        0.61        1.09      1.54 o
  -6   8  10        2.78        2.71      0.74 o
  -5   8  10       74.43       64.50      1.97 o
  -4   8  10       94.01      100.34      3.79 o
  -3   8  10       39.86       34.71      2.00 o
  -2   8  10       39.66       45.21      1.67 o
  -1   8  10      142.60      137.96      3.83 o
   0   8  10       79.21       66.47      2.20 o
   1   8  10       38.79       34.98      1.19 o
   2   8  10       41.14       43.43      1.39 o
   3   8  10       62.80       60.58      2.14 o
   4   8  10       32.17       36.26      1.61 o
   5   8  10       11.84       13.07      0.92 o
   6   8  10        1.58        0.61      1.18 o
  -9   9  10        8.61        6.67      1.90 o
  -8   9  10        9.54       12.98      2.06 o
  -7   9  10       22.79       23.34      2.21 o
  -6   9  10        2.11        1.12      1.39 o
  -5   9  10       13.53       16.25      1.18 o
  -4   9  10       33.68       30.25      1.64 o
  -3   9  10        9.29        9.22      1.11 o
  -2   9  10        3.86        3.89      0.77 o
  -1   9  10       10.67       13.62      0.95 o
   0   9  10        6.96        6.21      0.82 o
   1   9  10       19.40       20.04      1.15 o
   2   9  10        9.18       10.64      0.95 o
   3   9  10       77.49       83.25      2.69 o
   4   9  10       13.99       15.34      1.11 o
   5   9  10        0.10       -0.55      0.73 o
  -8  10  10        2.19        1.16      1.64 o
  -7  10  10       95.32      102.71      4.73 o
  -6  10  10        5.02        5.09      2.04 o
  -5  10  10       15.58       16.85      1.21 o
  -4  10  10        5.94        5.91      1.02 o
  -3  10  10       30.57       29.21      2.39 o
  -2  10  10        3.90        4.97      0.85 o
  -1  10  10       58.31       58.60      2.02 o
   0  10  10       51.11       51.18      3.19 o
   1  10  10       83.32       91.39      2.88 o
   2  10  10       19.46       24.43      1.52 o
   3  10  10       25.40       25.09      1.58 o
   4  10  10        0.48        1.00      1.01 o
  -7  11  10        5.63       12.46      2.06 o
  -6  11  10       12.48       17.38      2.16 o
  -5  11  10       19.07       20.62      1.30 o
  -4  11  10        9.66       11.91      1.18 o
  -3  11  10        1.75        1.01      1.04 o
  -2  11  10       16.46       13.05      1.11 o
  -1  11  10        7.13        5.86      1.43 o
   0  11  10        7.67        6.50      1.14 o
   1  11  10       20.75       26.08      2.65 o
   2  11  10       47.41       55.19      2.37 o
   3  11  10       40.37       50.83      2.28 o
  -5  12  10        8.13        8.12      2.54 o
  -4  12  10       11.21       12.91      1.43 o
  -3  12  10        6.92        8.49      1.47 o
  -2  12  10        4.22        5.43      1.02 o
  -1  12  10        6.97        6.56      1.20 o
   0  12  10       32.86       36.44      1.98 o
   1  12  10       18.01       19.48      2.16 o
 -13   0  11        3.17        6.83      1.60 o
 -12   0  11       36.49       49.88      3.34 o
 -11   0  11      313.48      326.18     16.03 o
 -10   0  11        0.19        0.58      1.45 o
  -9   0  11       28.25       29.67      2.47 o
  -8   0  11       72.92       73.47      2.98 o
  -7   0  11       75.47       69.26      2.40 o
  -6   0  11      286.55      252.60      7.26 o
  -5   0  11      172.16      142.56      4.26 o
  -4   0  11      278.38      275.42      7.85 o
  -3   0  11      130.49      134.32      3.57 o
  -2   0  11       27.48       27.76      1.28 o
  -1   0  11      248.77      260.86      7.77 o
   0   0  11      347.70      368.51     10.88 o
   1   0  11       89.95       94.27      2.70 o
   2   0  11       88.22       98.34      3.37 o
   3   0  11      294.76      301.47      8.05 o
   4   0  11      379.76      393.15     11.77 o
   5   0  11      135.31      140.67      4.70 o
   6   0  11      131.48      126.94      4.42 o
   7   0  11       12.17       10.32      2.18 o
   8   0  11       46.04       43.05      3.93 o
 -12   1  11       33.79       42.24      2.13 o
 -11   1  11      134.03      154.29      5.66 o
 -10   1  11       12.57        8.19      1.53 o
  -9   1  11       23.22       22.80      1.47 o
  -8   1  11      237.11      244.12      7.01 o
  -7   1  11       97.50       93.12      2.30 o
  -6   1  11      595.58      555.78     13.88 o
  -5   1  11      486.78      493.41      9.76 o
  -4   1  11      136.43      135.66      2.71 o
  -3   1  11      180.87      182.86      3.35 o
  -2   1  11      241.37      246.93      4.79 o
  -1   1  11      174.88      176.06      3.49 o
   0   1  11       40.36       45.69      1.16 o
   1   1  11      302.25      308.35      6.50 o
   2   1  11     1302.95     1304.57     24.50 o
   3   1  11      101.92       94.75      2.19 o
   4   1  11       20.64       20.35      0.96 o
   5   1  11       26.08       20.76      0.97 o
   6   1  11        1.18        2.33      0.74 o
   7   1  11       27.44       30.77      1.61 o
   8   1  11        0.01       -0.07      1.28 o
 -12   2  11       49.10       53.23      2.41 o
 -11   2  11       38.68       42.45      2.09 o
 -10   2  11       41.28       41.28      2.03 o
  -9   2  11       16.09       17.53      2.40 o
  -8   2  11        2.20        0.99      0.92 o
  -7   2  11      111.44      110.20      2.64 o
  -6   2  11      253.00      263.93      5.86 o
  -5   2  11      401.58      362.41      8.35 o
  -4   2  11      138.80      138.69      2.76 o
  -3   2  11      380.62      364.63      7.39 o
  -2   2  11      272.21      273.30      5.27 o
  -1   2  11      798.70      840.66     14.70 o
   0   2  11       81.83       82.43      1.99 o
   1   2  11       83.43       78.70      1.80 o
   2   2  11       42.26       43.01      1.17 o
   3   2  11       75.22       78.71      1.86 o
   4   2  11      127.55      131.67      3.32 o
   5   2  11       58.87       57.91      1.88 o
   6   2  11       15.70       19.35      1.11 o
   7   2  11       37.40       37.53      1.83 o
   8   2  11        0.30        0.22      1.12 o
 -12   3  11       23.95       31.99      3.20 o
 -11   3  11       40.49       41.66      3.49 o
 -10   3  11       19.50       19.79      1.23 o
  -9   3  11       72.87       70.38      2.44 o
  -8   3  11       65.93       59.11      1.82 o
  -7   3  11      124.95      120.40      3.20 o
  -6   3  11       28.39       29.04      0.96 o
  -5   3  11       86.32       85.73      2.00 o
  -4   3  11       31.41       31.62      0.98 o
  -3   3  11      452.84      450.33      9.10 o
  -2   3  11      382.22      384.33      7.18 o
  -1   3  11      113.95      109.81      2.29 o
   0   3  11      111.13      110.48      2.31 o
   1   3  11      204.42      199.49      4.05 o
   2   3  11       32.73       36.11      1.17 o
   3   3  11      311.09      304.62      6.35 o
   4   3  11       62.27       66.23      2.48 o
   5   3  11       21.67       18.73      1.02 o
   6   3  11       38.20       42.35      1.89 o
   7   3  11       27.85       30.58      1.66 o
 -12   4  11        7.06       11.63      2.47 o
 -11   4  11       18.71       21.08      2.76 o
 -10   4  11        7.08        6.98      2.04 o
  -9   4  11       14.71       13.90      1.32 o
  -8   4  11       11.20       12.70      0.78 o
  -7   4  11      145.77      146.91      3.83 o
  -6   4  11       64.65       61.46      1.90 o
  -5   4  11       41.86       38.26      1.18 o
  -4   4  11      477.81      451.21      9.13 o
  -3   4  11       29.32       25.16      0.83 o
  -2   4  11        0.67       -0.55      0.55 o
  -1   4  11      175.26      183.29      3.64 o
   0   4  11      671.80      700.03     12.82 o
   1   4  11      235.59      236.25      4.76 o
   2   4  11      102.86      103.17      2.79 o
   3   4  11      233.37      237.11      5.05 o
   4   4  11      147.56      152.25      3.43 o
   5   4  11       10.91       10.94      0.99 o
   6   4  11       10.89        9.40      1.09 o
   7   4  11       23.63       22.52      1.44 o
 -12   5  11       34.10       38.97      3.93 o
 -11   5  11        7.47        5.67      2.33 o
 -10   5  11       23.05       26.47      2.91 o
  -9   5  11       52.76       54.05      2.83 o
  -8   5  11       17.12       18.47      1.11 o
  -7   5  11       15.69       13.72      0.82 o
  -6   5  11      158.18      156.98      4.09 o
  -5   5  11       81.75       72.95      2.15 o
  -4   5  11      252.06      253.84      5.79 o
  -3   5  11      101.94      101.45      2.32 o
  -2   5  11      110.65      116.33      2.60 o
  -1   5  11      155.90      145.88      2.99 o
   0   5  11      163.44      154.55      3.92 o
   1   5  11       71.50       73.38      1.86 o
   2   5  11       51.95       47.78      1.43 o
   3   5  11       85.58       94.67      2.56 o
   4   5  11       39.96       43.32      1.41 o
   5   5  11       10.28       10.89      1.07 o
   6   5  11        1.59       -0.06      0.85 o
   7   5  11       82.85       80.17      2.79 o
 -11   6  11        8.30       10.18      2.76 o
 -10   6  11        9.25        9.01      2.47 o
  -9   6  11       15.69       16.62      2.54 o
  -8   6  11        8.60        8.47      1.53 o
  -7   6  11       27.55       26.75      1.30 o
  -6   6  11        3.03        4.07      0.63 o
  -5   6  11       43.37       41.51      1.52 o
  -4   6  11      185.16      177.17      4.57 o
  -3   6  11       80.32       78.83      2.11 o
  -2   6  11       75.14       66.07      2.04 o
  -1   6  11       24.39       23.04      1.01 o
   0   6  11       39.50       40.12      1.46 o
   1   6  11        7.25        6.60      0.69 o
   2   6  11       59.67       59.25      1.88 o
   3   6  11       33.71       35.12      1.38 o
   4   6  11       10.58        9.01      0.83 o
   5   6  11        0.41       -0.77      0.77 o
   6   6  11       29.00       26.90      1.52 o
 -10   7  11       14.43       17.88      2.76 o
  -9   7  11       54.84       63.88      3.39 o
  -8   7  11       24.15       20.89      2.06 o
  -7   7  11       15.24       14.11      1.04 o
  -6   7  11        7.26        9.97      0.75 o
  -5   7  11       40.61       32.44      1.65 o
  -4   7  11       21.63       19.40      1.25 o
  -3   7  11       71.83       64.71      2.41 o
  -2   7  11       37.33       35.47      1.68 o
  -1   7  11       60.66       61.83      1.79 o
   0   7  11       23.60       23.85      0.97 o
   1   7  11       34.10       31.16      1.16 o
   2   7  11       99.25      102.40      2.70 o
   3   7  11       35.76       31.24      1.49 o
   4   7  11        1.83        2.28      0.75 o
   5   7  11        0.64       -0.41      0.84 o
   6   7  11       35.89       32.64      1.66 o
 -10   8  11        7.35        9.01      2.76 o
  -9   8  11        0.18        0.00      1.54 o
  -8   8  11        7.92        7.19      1.74 o
  -7   8  11        9.29        6.94      2.40 o
  -6   8  11        2.86        1.77      0.81 o
  -5   8  11       54.85       52.43      2.18 o
  -4   8  11       44.15       41.83      3.00 o
  -3   8  11      132.56      124.19      3.98 o
  -2   8  11       59.83       61.19      3.23 o
  -1   8  11        0.66       -0.69      0.69 o
   0   8  11       15.00       11.97      0.82 o
   1   8  11       25.94       30.07      1.18 o
   2   8  11       47.60       51.88      1.96 o
   3   8  11        0.21       -0.23      0.79 o
   4   8  11        1.19        0.11      0.81 o
   5   8  11       16.48       17.74      1.10 o
  -9   9  11        5.01        5.38      1.84 o
  -8   9  11       22.62       30.79      5.60 o
  -7   9  11       79.79       82.48      4.01 o
  -6   9  11       53.08       54.66      3.03 o
  -5   9  11       31.33       32.13      1.69 o
  -4   9  11       12.52       13.69      1.22 o
  -3   9  11       18.75       22.94      1.47 o
  -2   9  11       13.23       13.33      1.22 o
  -1   9  11        4.12        3.00      0.83 o
   0   9  11       64.84       75.11      2.19 o
   1   9  11       31.82       36.91      1.89 o
   2   9  11       11.65       13.53      1.15 o
   3   9  11       18.80       21.61      1.46 o
   4   9  11       24.82       24.95      1.62 o
  -8  10  11       12.20       15.36      2.26 o
  -7  10  11       89.66      107.82      4.89 o
  -6  10  11       12.56       14.73      1.96 o
  -5  10  11        7.79        6.58      1.00 o
  -4  10  11       39.72       41.82      1.97 o
  -3  10  11       50.79       52.98      2.75 o
  -2  10  11        0.46        0.21      1.00 o
  -1  10  11       59.60       65.31      3.74 o
   0  10  11        4.71        3.93      0.88 o
   1  10  11       77.61       85.72      3.97 o
   2  10  11        2.56        1.80      1.39 o
   3  10  11        3.66        3.40      1.05 o
  -6  11  11       11.86       13.82      2.00 o
  -5  11  11        4.79        4.45      1.02 o
  -4  11  11        1.88        4.24      1.14 o
  -3  11  11       12.39       15.86      1.39 o
  -2  11  11        4.60        3.33      1.39 o
  -1  11  11        4.89        3.94      1.06 o
   0  11  11        2.68        2.05      0.92 o
   1  11  11       22.77       21.13      1.46 o
 -12   0  12        0.02        0.44      1.60 o
 -11   0  12       16.26       16.43      2.04 o
 -10   0  12       60.26       64.72      3.93 o
  -9   0  12      183.38      176.58      9.03 o
  -8   0  12       71.11       70.41      4.07 o
  -7   0  12      625.83      626.78     21.38 o
  -6   0  12       27.67       21.90      1.23 o
  -5   0  12      102.79      105.06      3.30 o
  -4   0  12       12.61       13.94      0.80 o
  -3   0  12       15.99       18.49      0.96 o
  -2   0  12      142.88      117.66      3.70 o
  -1   0  12       13.09       12.40      0.86 o
   0   0  12       28.07       32.83      1.55 o
   1   0  12      186.48      186.45      4.94 o
   2   0  12      145.31      138.95      4.53 o
   3   0  12       28.06       25.46      1.56 o
   4   0  12       14.66       12.22      1.34 o
   5   0  12       51.00       47.63      2.57 o
   6   0  12        1.22       -0.68      1.08 o
   7   0  12       16.17       13.09      2.33 o
 -12   1  12       32.71       39.53      2.09 o
 -11   1  12       45.21       48.90      2.30 o
 -10   1  12       17.64       17.80      1.39 o
  -9   1  12       34.34       31.27      1.78 o
  -8   1  12       16.37       15.21      1.00 o
  -7   1  12      139.61      136.14      3.55 o
  -6   1  12      151.66      147.89      3.14 o
  -5   1  12      409.37      416.95      7.83 o
  -4   1  12      266.32      271.37      5.18 o
  -3   1  12      160.15      170.62      3.38 o
  -2   1  12       68.94       61.64      1.43 o
  -1   1  12       79.04       64.22      1.61 o
   0   1  12       32.35       31.19      0.97 o
   1   1  12       13.52       11.44      0.65 o
   2   1  12      190.83      177.98      3.64 o
   3   1  12      167.05      158.80      3.90 o
   4   1  12       12.58       12.00      0.89 o
   5   1  12       19.71       21.47      1.22 o
   6   1  12        6.75        6.34      1.58 o
   7   1  12        2.19        2.72      1.39 o
 -12   2  12       34.41       41.14      2.09 o
 -11   2  12        0.42        1.06      0.88 o
 -10   2  12       19.35       18.64      1.36 o
  -9   2  12       13.23       13.16      1.45 o
  -8   2  12      360.59      373.23     10.55 o
  -7   2  12      209.45      214.75      6.22 o
  -6   2  12       14.32       14.61      0.73 o
  -5   2  12      269.24      257.22      4.93 o
  -4   2  12      284.44      282.69      5.81 o
  -3   2  12      218.78      213.65      4.19 o
  -2   2  12       31.71       27.97      0.97 o
  -1   2  12      933.88      927.59     16.22 o
   0   2  12      230.63      223.75      4.81 o
   1   2  12      104.02      103.09      2.45 o
   2   2  12       35.00       32.99      1.19 o
   3   2  12       14.26       15.85      0.91 o
   4   2  12       38.81       35.99      1.42 o
   5   2  12       12.18       12.01      0.92 o
   6   2  12       20.58       20.46      1.32 o
   7   2  12        0.89       -0.26      1.13 o
 -12   3  12        5.49        9.16      2.33 o
 -11   3  12       26.60       28.05      1.89 o
 -10   3  12        8.78        9.05      1.01 o
  -9   3  12        5.65        8.03      0.99 o
  -8   3  12       21.23       19.61      1.20 o
  -7   3  12       70.46       73.21      2.48 o
  -6   3  12      106.49      106.86      3.62 o
  -5   3  12      254.69      248.97      5.67 o
  -4   3  12      485.50      466.28      9.45 o
  -3   3  12      455.82      464.45      8.66 o
  -2   3  12      290.69      302.41      5.44 o
  -1   3  12      100.58       95.58      2.08 o
   0   3  12      201.91      202.38      4.72 o
   1   3  12      142.21      126.89      2.90 o
   2   3  12      225.51      222.62      5.24 o
   3   3  12       11.20       10.25      0.76 o
   4   3  12        0.12        0.00      0.68 o
   5   3  12       20.78       20.36      1.09 o
   6   3  12        3.04        1.90      0.94 o
   7   3  12        5.72        5.10      1.09 o
 -11   4  12       20.41       24.57      2.91 o
 -10   4  12       16.70       15.34      1.14 o
  -9   4  12        0.45        0.05      0.79 o
  -8   4  12       21.88       23.14      1.23 o
  -7   4  12      120.97      120.46      3.74 o
  -6   4  12      124.56      117.50      3.66 o
  -5   4  12       35.70       34.12      1.17 o
  -4   4  12      188.68      181.51      3.84 o
  -3   4  12       19.25       18.89      0.73 o
  -2   4  12      381.69      352.60      7.22 o
  -1   4  12      184.64      178.41      4.22 o
   0   4  12      213.71      224.85      5.22 o
   1   4  12      192.74      204.91      4.48 o
   2   4  12        6.54        6.47      0.76 o
   3   4  12      174.21      177.01      3.92 o
   4   4  12       27.67       31.49      1.39 o
   5   4  12        3.25        3.60      0.96 o
   6   4  12        0.46       -0.61      0.88 o
 -11   5  12       10.19       11.49      2.62 o
 -10   5  12        6.81        9.16      2.33 o
  -9   5  12        2.49        1.27      0.65 o
  -8   5  12       42.21       45.53      1.92 o
  -7   5  12       53.57       50.73      3.83 o
  -6   5  12       50.51       46.85      1.92 o
  -5   5  12      252.85      251.90      8.26 o
  -4   5  12        9.36        9.99      0.98 o
  -3   5  12      290.28      304.37     11.15 o
  -2   5  12      106.17      100.79      2.80 o
  -1   5  12       65.53       62.84      1.80 o
   0   5  12       35.90       34.10      1.33 o
   1   5  12      186.21      190.01      4.21 o
   2   5  12       57.50       58.26      1.78 o
   3   5  12        3.63        3.93      0.68 o
   4   5  12       53.41       52.69      1.79 o
   5   5  12        2.89        1.48      0.88 o
   6   5  12        1.16       -0.59      0.88 o
 -11   6  12       16.85       19.34      3.05 o
 -10   6  12        0.44       -0.44      2.18 o
  -9   6  12       23.02       27.72      2.16 o
  -8   6  12       34.73       31.26      1.68 o
  -7   6  12       15.79       16.73      1.51 o
  -6   6  12       91.87       96.88      3.21 o
  -5   6  12       33.90       32.62      1.98 o
  -4   6  12       19.59       19.29      1.24 o
  -3   6  12      194.15      170.40      5.16 o
  -2   6  12       56.66       47.78      1.65 o
  -1   6  12       12.98        9.54      0.77 o
   0   6  12       33.15       32.59      1.17 o
   1   6  12       88.53       87.19      2.77 o
   2   6  12        4.23        3.96      0.76 o
   3   6  12       74.95       73.16      2.14 o
   4   6  12       44.12       42.44      1.61 o
   5   6  12        4.05        4.88      0.98 o
 -10   7  12        6.13        4.94      2.33 o
  -9   7  12       44.48       47.22      3.42 o
  -8   7  12       23.54       27.93      2.54 o
  -7   7  12       12.87       16.66      1.19 o
  -6   7  12       61.37       56.11      2.22 o
  -5   7  12       38.41       42.16      1.88 o
  -4   7  12       82.84       78.45      3.52 o
  -3   7  12       42.09       41.02      1.84 o
  -2   7  12       40.42       43.35      2.13 o
  -1   7  12      112.07      108.73      3.17 o
   0   7  12       32.57       36.68      1.29 o
   1   7  12       46.54       44.09      1.85 o
   2   7  12       45.41       44.64      1.57 o
   3   7  12       37.21       35.66      1.66 o
   4   7  12       11.66       15.11      1.03 o
   5   7  12       18.66       20.05      1.34 o
  -9   8  12       24.92       26.17      2.31 o
  -8   8  12       56.94       62.70      3.44 o
  -7   8  12       21.93       23.02      2.16 o
  -6   8  12       11.06       11.60      1.09 o
  -5   8  12       51.20       56.76      2.30 o
  -4   8  12       17.11       20.90      1.93 o
  -3   8  12       34.42       34.08      1.97 o
  -2   8  12        4.62        2.30      0.93 o
  -1   8  12       28.60       24.46      1.16 o
   0   8  12        5.24        1.50      0.72 o
   1   8  12       17.76       17.64      1.40 o
   2   8  12        4.31        5.58      1.12 o
   3   8  12       17.77       19.69      1.29 o
   4   8  12        1.80        0.84      0.78 o
  -8   9  12       32.29       38.17      2.72 o
  -7   9  12        2.39        1.96      1.64 o
  -6   9  12        3.14        4.50      0.92 o
  -5   9  12        4.26        4.85      1.07 o
  -4   9  12        9.29        8.92      1.13 o
  -3   9  12       12.02       16.06      1.25 o
  -2   9  12        4.11        3.38      1.06 o
  -1   9  12       15.60       18.42      1.39 o
   0   9  12        5.49        4.12      0.91 o
   1   9  12        3.20        1.57      1.00 o
   2   9  12        3.72        2.16      1.09 o
   3   9  12        4.33        3.84      1.05 o
  -7  10  12        9.61       10.99      2.62 o
  -6  10  12        1.28        0.07      1.44 o
  -5  10  12        6.58        8.97      2.52 o
  -4  10  12        3.90        3.21      1.13 o
  -3  10  12       28.22       28.79      3.39 o
  -2  10  12        3.35        2.98      1.06 o
  -1  10  12       25.82       26.37      1.65 o
   0  10  12        4.00        4.72      1.26 o
   1  10  12        1.97        2.09      1.08 o
   2  10  12        2.66        0.70      1.05 o
  -4  11  12        4.08        3.44      1.12 o
  -3  11  12       13.49       11.93      1.59 o
  -2  11  12        1.14        1.38      1.34 o
  -1  11  12       37.83       37.07      1.89 o
 -12   0  13       10.90       12.94      1.89 o
 -11   0  13        3.27        4.94      1.60 o
 -10   0  13        6.18        4.07      1.45 o
  -9   0  13      134.75      142.61      7.42 o
  -8   0  13      139.66      142.18      7.42 o
  -7   0  13        1.11        2.20      1.09 o
  -6   0  13      389.30      407.68     14.02 o
  -5   0  13       92.35       84.83      3.34 o
  -4   0  13      195.71      175.24      6.28 o
  -3   0  13       87.76       83.36      3.24 o
  -2   0  13       47.10       40.36      1.95 o
  -1   0  13       29.39       30.25      1.65 o
   0   0  13      214.56      192.02      5.66 o
   1   0  13        0.48        0.98      0.81 o
   2   0  13      146.74      158.21      5.97 o
   3   0  13      184.40      188.58      7.00 o
   4   0  13        5.47        4.85      1.22 o
   5   0  13        2.83        2.59      1.28 o
   6   0  13       17.43       18.73      1.90 o
 -12   1  13        1.65        1.50      1.05 o
 -11   1  13       51.50       55.54      2.51 o
 -10   1  13       27.86       28.91      1.69 o
  -9   1  13       76.00       80.94      3.29 o
  -8   1  13       80.66       86.28      3.39 o
  -7   1  13       13.60       15.00      1.03 o
  -6   1  13       66.30       62.94      1.89 o
  -5   1  13       38.12       31.39      1.22 o
  -4   1  13      152.29      159.28      4.06 o
  -3   1  13       58.87       53.97      1.49 o
  -2   1  13       11.58       10.26      0.72 o
  -1   1  13       12.75       10.62      0.63 o
   0   1  13      110.08      107.59      2.49 o
   1   1  13       40.38       38.40      1.35 o
   2   1  13        2.37        2.50      0.77 o
   3   1  13       63.47       61.99      2.09 o
   4   1  13        3.48        1.77      0.76 o
   5   1  13        3.04        3.25      0.93 o
   6   1  13        3.14        1.64      1.17 o
 -12   2  13       15.09       17.11      1.43 o
 -11   2  13       15.24       16.43      1.32 o
 -10   2  13        6.87        8.30      1.74 o
  -9   2  13        2.78        2.79      0.97 o
  -8   2  13      128.20      129.98      4.83 o
  -7   2  13       43.53       49.45      1.84 o
  -6   2  13       56.19       58.33      2.07 o
  -5   2  13      113.57      111.21      2.95 o
  -4   2  13       74.29       67.03      1.98 o
  -3   2  13       90.91       90.19      2.47 o
  -2   2  13       25.33       27.62      1.40 o
  -1   2  13        5.19        2.46      0.65 o
   0   2  13       67.81       63.35      1.80 o
   1   2  13      424.12      421.99      9.54 o
   2   2  13       28.53       22.84      1.07 o
   3   2  13       31.83       35.15      1.52 o
   4   2  13       40.95       41.11      2.29 o
   5   2  13       14.91       14.97      1.16 o
   6   2  13        1.34       -0.73      1.13 o
 -11   3  13       13.39       12.80      1.31 o
 -10   3  13       30.60       31.48      1.77 o
  -9   3  13       11.14       12.67      1.10 o
  -8   3  13       31.07       34.86      1.91 o
  -7   3  13       15.47       14.14      1.00 o
  -6   3  13       33.48       31.30      2.27 o
  -5   3  13      112.63      110.81      2.96 o
  -4   3  13       37.78       39.44      1.40 o
  -3   3  13       65.88       67.03      1.78 o
  -2   3  13      121.62      106.82      2.60 o
  -1   3  13      107.14       89.97      2.35 o
   0   3  13        0.78       -0.71      0.71 o
   1   3  13       82.24       85.79      2.34 o
   2   3  13       39.18       44.13      1.38 o
   3   3  13       76.03       78.57      2.19 o
   4   3  13        0.73        0.40      0.86 o
   5   3  13        6.69        7.04      1.17 o
   6   3  13       28.11       27.19      1.83 o
 -11   4  13       30.75       32.28      3.34 o
 -10   4  13        9.48        7.21      0.92 o
  -9   4  13        2.15        0.31      2.47 o
  -8   4  13       48.54       52.34      4.42 o
  -7   4  13      102.60      104.58      4.40 o
  -6   4  13       13.15       15.41      1.13 o
  -5   4  13       24.55       24.56      1.34 o
  -4   4  13       45.26       35.74      1.21 o
  -3   4  13       19.54       18.35      0.96 o
  -2   4  13      117.40      124.26      3.36 o
  -1   4  13       61.40       61.36      1.78 o
   0   4  13       57.21       62.76      1.85 o
   1   4  13        4.06        4.30      0.70 o
   2   4  13       56.66       56.88      1.79 o
   3   4  13       21.09       22.80      1.02 o
   4   4  13       21.37       20.70      1.28 o
   5   4  13       11.45       10.59      1.41 o
 -11   5  13       45.19       53.52      4.36 o
 -10   5  13        4.89        3.05      2.18 o
  -9   5  13        2.69        1.50      1.89 o
  -8   5  13        5.43        6.57      0.92 o
  -7   5  13      100.67      109.80      5.87 o
  -6   5  13       87.89       90.68      3.04 o
  -5   5  13        7.90        6.52      0.92 o
  -4   5  13        2.42        2.10      1.11 o
  -3   5  13      208.97      207.59      6.14 o
  -2   5  13       22.37       22.97      1.14 o
  -1   5  13       51.12       46.97      1.73 o
   0   5  13      167.21      163.05      4.06 o
   1   5  13       50.74       48.58      1.64 o
   2   5  13       15.17       13.76      0.92 o
   3   5  13        1.68        2.01      0.67 o
   4   5  13        1.18       -0.72      0.72 o
   5   5  13       16.49       17.27      1.28 o
 -10   6  13        5.91        1.60      2.47 o
  -9   6  13       16.95       15.99      2.76 o
  -8   6  13        7.60        6.70      1.75 o
  -7   6  13        8.24        9.70      1.06 o
  -6   6  13       12.52       13.51      1.13 o
  -5   6  13      142.04      149.21      8.63 o
  -4   6  13       45.21       41.50      1.83 o
  -3   6  13       94.18       94.70      4.08 o
  -2   6  13       30.23       27.31      1.51 o
  -1   6  13        3.90        2.48      0.86 o
   0   6  13        0.67        1.79      0.71 o
   1   6  13       10.39       11.21      0.99 o
   2   6  13        4.92        3.45      0.77 o
   3   6  13       40.15       41.96      1.83 o
   4   6  13       41.37       42.44      1.66 o
  -9   7  13        5.00        6.76      1.74 o
  -8   7  13       47.01       49.04      3.34 o
  -7   7  13       62.34       65.57      2.98 o
  -6   7  13       50.42       53.47      2.20 o
  -5   7  13        5.66        6.03      1.00 o
  -4   7  13       13.16       18.24      1.25 o
  -3   7  13        2.18        1.53      0.86 o
  -2   7  13        5.17        4.05      0.95 o
  -1   7  13       24.19       25.14      1.74 o
   0   7  13       62.14       66.31      4.56 o
   1   7  13       18.95       21.46      1.34 o
   2   7  13       27.69       30.89      1.52 o
   3   7  13       57.60       63.08      2.34 o
   4   7  13        0.98        0.01      0.84 o
  -8   8  13       28.16       37.78      2.62 o
  -7   8  13        3.31        4.64      0.99 o
  -6   8  13        8.28        9.57      1.27 o
  -5   8  13        9.05       11.02      1.18 o
  -4   8  13       26.52       27.83      1.59 o
  -3   8  13       51.03       53.74      3.24 o
  -2   8  13        7.83        7.19      1.08 o
  -1   8  13       29.97       24.33      1.45 o
   0   8  13       10.78       10.20      1.11 o
   1   8  13        8.28        8.41      1.26 o
   2   8  13        6.63        6.08      1.11 o
   3   8  13       13.01       13.32      1.34 o
  -7   9  13       36.07       41.32      2.82 o
  -6   9  13       13.80       18.36      1.39 o
  -5   9  13       10.24       12.42      1.25 o
  -4   9  13        9.55       10.91      1.19 o
  -3   9  13       14.49       14.27      1.29 o
  -2   9  13        6.04        5.84      1.08 o
  -1   9  13        0.00       -0.35      1.45 o
   0   9  13        8.58        6.75      1.32 o
   1   9  13        6.78        5.02      1.26 o
   2   9  13       11.95       10.19      1.57 o
  -5  10  13        5.21        3.62      1.14 o
  -4  10  13        3.03        1.96      1.13 o
  -3  10  13        2.44        4.80      1.19 o
  -2  10  13       52.09       64.06      3.13 o
  -1  10  13        5.16        7.07      1.44 o
   0  10  13        8.80        8.58      1.49 o
 -11   0  14       35.87       37.66      2.91 o
 -10   0  14       25.46       27.92      2.47 o
  -9   0  14        1.83        0.44      1.31 o
  -8   0  14       38.65       34.76      2.62 o
  -7   0  14       89.55       75.79      4.36 o
  -6   0  14       18.33       15.54      1.23 o
  -5   0  14       63.82       61.93      5.38 o
  -4   0  14       65.10       56.59      2.91 o
  -3   0  14       17.82       15.31      1.18 o
  -2   0  14       74.87       65.19      2.78 o
  -1   0  14       13.12       13.23      1.23 o
   0   0  14       14.19       14.33      1.25 o
   1   0  14       56.20       50.42      2.04 o
   2   0  14       64.67       60.69      2.88 o
   3   0  14        2.85        3.98      1.18 o
   4   0  14        5.96        6.49      2.11 o
   5   0  14       28.53       29.55      4.14 o
 -11   1  14       41.89       43.84      2.19 o
 -10   1  14        6.65        5.47      1.01 o
  -9   1  14       22.00       22.68      1.59 o
  -8   1  14       11.26       15.81      1.24 o
  -7   1  14       13.21       17.81      3.13 o
  -6   1  14       82.52       73.93      2.53 o
  -5   1  14       21.56       19.95      0.98 o
  -4   1  14       67.97       59.90      2.52 o
  -3   1  14      107.84      103.26      2.80 o
  -2   1  14        8.59        6.03      0.80 o
  -1   1  14      184.72      172.58      4.01 o
   0   1  14       23.24       21.89      1.13 o
   1   1  14        9.55       10.66      0.99 o
   2   1  14       11.61       10.64      0.94 o
   3   1  14       13.83       15.05      1.18 o
   4   1  14       22.64       24.75      1.36 o
   5   1  14       12.43       14.78      1.25 o
 -11   2  14        0.24        0.23      0.99 o
 -10   2  14        3.83        4.25      1.60 o
  -9   2  14       16.40       15.53      1.26 o
  -8   2  14       25.82       26.16      1.64 o
  -7   2  14        4.01        5.63      0.83 o
  -6   2  14      139.37      127.71      3.92 o
  -5   2  14        8.71        7.16      0.70 o
  -4   2  14       43.64       35.34      1.31 o
  -3   2  14      210.60      189.96      4.84 o
  -2   2  14        9.76       10.09      0.71 o
  -1   2  14        9.57        8.28      0.70 o
   0   2  14       88.37       81.27      2.40 o
   1   2  14       27.18       23.44      1.05 o
   2   2  14        3.24        2.94      0.73 o
   3   2  14        0.42        0.13      0.72 o
   4   2  14        4.71        3.93      0.92 o
   5   2  14       13.83       15.39      1.42 o
 -11   3  14        5.89        5.11      1.01 o
 -10   3  14       10.86        9.18      1.12 o
  -9   3  14       20.07       20.91      1.74 o
  -8   3  14        4.44        6.60      1.08 o
  -7   3  14       17.34       15.06      1.07 o
  -6   3  14       24.08       25.75      2.05 o
  -5   3  14       18.88       19.26      1.17 o
  -4   3  14       76.25       73.32      1.94 o
  -3   3  14       30.38       32.70      1.18 o
  -2   3  14      211.41      202.41      4.64 o
  -1   3  14        7.50        6.25      0.78 o
   0   3  14        7.48        5.65      0.77 o
   1   3  14       79.82       74.70      2.34 o
   2   3  14       39.68       43.84      1.55 o
   3   3  14        6.42        5.24      1.03 o
   4   3  14        8.15        9.05      1.04 o
   5   3  14        0.63       -1.00      1.00 o
 -10   4  14       31.90       26.91      1.64 o
  -9   4  14       16.64       16.13      1.89 o
  -8   4  14        0.14        0.20      0.90 o
  -7   4  14       23.44       27.59      1.69 o
  -6   4  14        4.55        5.77      0.90 o
  -5   4  14      129.32      117.98      3.67 o
  -4   4  14      168.84      153.08      4.65 o
  -3   4  14       49.57       46.59      1.87 o
  -2   4  14        7.96        7.88      0.82 o
  -1   4  14       14.68       15.06      0.99 o
   0   4  14       12.38       13.74      0.94 o
   1   4  14        0.36        1.38      0.75 o
   2   4  14       52.97       55.87      1.79 o
   3   4  14        2.66        2.42      0.80 o
   4   4  14        7.05        6.48      1.22 o
 -10   5  14        5.71        4.31      0.92 o
  -9   5  14        9.39        8.59      1.14 o
  -8   5  14        2.03        2.91      0.89 o
  -7   5  14       32.97       34.76      3.26 o
  -6   5  14       33.47       35.00      2.24 o
  -5   5  14        6.70        7.83      0.98 o
  -4   5  14        6.38        7.48      1.32 o
  -3   5  14      129.12      122.89      3.89 o
  -2   5  14        1.73        1.77      0.78 o
  -1   5  14        7.17        6.72      0.87 o
   0   5  14       95.25       90.82      2.70 o
   1   5  14       21.07       23.00      1.26 o
   2   5  14       49.73       52.70      2.24 o
   3   5  14       10.10        8.58      1.10 o
   4   5  14        0.42       -1.02      1.02 o
  -9   6  14        1.98        1.10      0.93 o
  -8   6  14       17.81       17.76      1.88 o
  -7   6  14        8.37        9.06      1.83 o
  -6   6  14       81.61       87.14      2.99 o
  -5   6  14       51.78       55.29      3.23 o
  -4   6  14       30.41       30.75      2.11 o
  -3   6  14        1.30        1.96      0.86 o
  -2   6  14       23.74       26.35      1.51 o
  -1   6  14       42.40       45.77      1.98 o
   0   6  14       73.01       73.40      3.59 o
   1   6  14       18.01       18.23      1.16 o
   2   6  14       15.51       16.84      1.33 o
   3   6  14       17.30       13.15      1.21 o
  -8   7  14       24.14       34.35      2.15 o
  -7   7  14        4.23        4.64      1.27 o
  -6   7  14       67.20       67.76      6.07 o
  -5   7  14       17.38       17.22      1.25 o
  -4   7  14        4.18        3.95      1.00 o
  -3   7  14        3.06        1.59      0.86 o
  -2   7  14       32.29       38.91      1.84 o
  -1   7  14       31.12       33.40      2.38 o
   0   7  14       16.88       17.02      1.31 o
   1   7  14       17.97       23.66      1.60 o
   2   7  14       16.32       17.40      1.68 o
  -7   8  14       33.89       35.74      1.90 o
  -6   8  14       26.32       30.99      3.12 o
  -5   8  14       11.86       13.95      1.37 o
  -4   8  14       34.42       36.30      1.87 o
  -3   8  14       25.04       27.68      1.59 o
  -2   8  14        0.41       -0.02      0.95 o
  -1   8  14        0.71       -0.24      0.92 o
   0   8  14       40.06       40.32      2.40 o
   1   8  14        0.40       -0.54      1.32 o
  -6   9  14       10.31       13.55      1.37 o
  -5   9  14       12.09       15.98      1.43 o
  -4   9  14        7.87       10.19      1.41 o
  -3   9  14       27.96       32.53      1.82 o
  -2   9  14       15.64       18.04      1.44 o
  -1   9  14       20.55       21.69      2.18 o
   0   9  14        4.48        3.33      1.53 o
 -10   0  15       45.33       54.68      3.49 o
  -9   0  15       13.03       12.65      1.74 o
  -8   0  15       20.12       19.34      2.04 o
  -7   0  15        0.07        2.18      1.31 o
  -6   0  15       31.53       28.79      2.33 o
  -5   0  15       32.87       26.30      1.69 o
  -4   0  15       10.48       10.21      1.08 o
  -3   0  15       41.34       40.83      2.55 o
  -2   0  15       11.09        8.01      1.03 o
  -1   0  15       14.79       16.18      1.14 o
   0   0  15       25.66       23.99      1.42 o
   1   0  15       24.86       24.19      1.69 o
   2   0  15       31.82       29.38      2.16 o
   3   0  15        2.51        1.09      1.23 o
   4   0  15       44.45       49.30      2.93 o
 -10   1  15        1.98        2.00      1.09 o
  -9   1  15       18.37       18.72      1.39 o
  -8   1  15        2.25        1.22      1.02 o
  -7   1  15       42.39       40.19      2.00 o
  -6   1  15       10.34       11.99      0.95 o
  -5   1  15       16.97       18.68      1.08 o
  -4   1  15       16.21       16.44      0.89 o
  -3   1  15        2.43        1.56      0.63 o
  -2   1  15        0.48       -0.56      0.56 o
  -1   1  15       98.03       87.84      2.31 o
   0   1  15        7.21        6.22      0.75 o
   1   1  15       18.68       20.78      1.02 o
   2   1  15       16.26       19.18      1.22 o
   3   1  15        3.80        2.98      1.01 o
   4   1  15       10.48       10.83      1.14 o
 -10   2  15        0.58       -0.41      0.97 o
  -9   2  15       39.65       43.51      2.19 o
  -8   2  15       10.48       12.29      1.18 o
  -7   2  15       86.91       83.97      7.13 o
  -6   2  15        0.62        1.20      0.72 o
  -5   2  15        5.07        3.59      0.76 o
  -4   2  15       18.91       14.11      0.83 o
  -3   2  15        5.52        4.32      0.66 o
  -2   2  15        5.08        5.83      0.69 o
  -1   2  15       56.16       59.12      1.94 o
   0   2  15       14.63       12.79      0.93 o
   1   2  15       54.94       55.69      1.77 o
   2   2  15       27.37       30.60      1.32 o
   3   2  15       55.31       54.73      2.07 o
   4   2  15       12.04       11.36      1.13 o
 -10   3  15       26.43       26.69      1.78 o
  -9   3  15        5.59        5.13      1.09 o
  -8   3  15        8.78        8.74      2.11 o
  -7   3  15       28.22       24.89      1.39 o
  -6   3  15       41.96       45.85      1.87 o
  -5   3  15        6.78        7.31      0.94 o
  -4   3  15       24.35       21.44      1.59 o
  -3   3  15        2.62        3.09      0.67 o
  -2   3  15        9.42        7.28      0.82 o
  -1   3  15        7.09        6.09      0.77 o
   0   3  15        0.27       -0.69      0.69 o
   1   3  15        5.70        5.43      0.75 o
   2   3  15       41.23       42.77      1.78 o
   3   3  15       12.69       13.02      1.16 o
   4   3  15       13.25       13.29      1.40 o
  -9   4  15       14.01       17.10      1.43 o
  -8   4  15        0.23        1.00      1.89 o
  -7   4  15       27.91       35.71      1.73 o
  -6   4  15        4.99        4.57      0.88 o
  -5   4  15        7.96        8.13      0.98 o
  -4   4  15        8.90       11.07      1.00 o
  -3   4  15        7.42        5.70      0.86 o
  -2   4  15       36.28       34.31      1.68 o
  -1   4  15        5.26        4.05      1.01 o
   0   4  15       33.32       31.77      1.83 o
   1   4  15       21.62       20.28      1.17 o
   2   4  15       10.20       11.93      0.93 o
   3   4  15        5.66        4.22      0.87 o
  -9   5  15       39.74       41.65      4.94 o
  -8   5  15       34.35       37.78      2.25 o
  -7   5  15       18.62       18.63      1.28 o
  -6   5  15        7.94        8.98      1.06 o
  -5   5  15        8.65        8.84      1.02 o
  -4   5  15        1.91        1.54      0.83 o
  -3   5  15       24.96       22.73      1.34 o
  -2   5  15       12.68       13.27      1.12 o
  -1   5  15       22.34       21.89      1.34 o
   0   5  15        6.08        6.53      1.10 o
   1   5  15       16.31       18.72      1.17 o
   2   5  15        6.42        5.74      0.88 o
   3   5  15       13.97       14.00      1.22 o
  -8   6  15       17.76       16.87      1.56 o
  -7   6  15        4.42        3.73      1.00 o
  -6   6  15        0.77        0.95      0.93 o
  -5   6  15        8.95        9.49      1.09 o
  -4   6  15       16.43       15.65      1.23 o
  -3   6  15       16.40       14.85      1.20 o
  -2   6  15        1.33        1.31      1.13 o
  -1   6  15        2.24        2.06      0.98 o
   0   6  15        2.72        2.14      0.95 o
   1   6  15       16.58       13.67      1.29 o
   2   6  15        2.41        0.15      3.05 o
  -7   7  15        3.51        4.29      1.09 o
  -6   7  15       24.53       31.88      2.73 o
  -5   7  15        2.46        2.30      0.98 o
  -4   7  15        2.49        2.81      1.02 o
  -3   7  15        6.47        5.30      1.05 o
  -2   7  15        9.72       12.83      1.60 o
  -1   7  15       11.38        8.47      1.11 o
   0   7  15       14.80       15.47      1.25 o
   1   7  15       11.43       13.67      1.82 o
  -6   8  15        7.85        6.33      1.23 o
  -5   8  15       24.90       27.57      1.64 o
  -4   8  15        1.44        2.12      1.11 o
  -3   8  15        4.34        1.40      1.03 o
  -2   8  15        9.01       11.24      1.29 o
  -1   8  15        0.24       -0.97      0.97 o
  -9   0  16        0.20        2.18      1.45 o
  -8   0  16       29.58       29.96      2.62 o
  -7   0  16       64.26       73.02      4.36 o
  -6   0  16        4.60        2.76      1.45 o
  -5   0  16        9.49        4.51      1.45 o
  -4   0  16        1.98       -0.11      0.97 o
  -3   0  16        0.09       -0.58      0.93 o
  -2   0  16        1.55        0.22      0.93 o
  -1   0  16       18.04       19.65      1.82 o
   0   0  16       17.11       15.68      1.29 o
   1   0  16       52.89       47.82      2.98 o
   2   0  16        0.00       -1.09      1.13 o
   3   0  16        0.05        0.92      1.39 o
  -9   1  16       29.71       31.09      1.88 o
  -8   1  16        0.68        0.27      1.01 o
  -7   1  16        6.39        5.81      1.09 o
  -6   1  16       44.33       43.72      2.16 o
  -5   1  16        5.97        7.53      0.92 o
  -4   1  16        7.48        8.17      0.95 o
  -3   1  16       17.66       14.72      1.15 o
  -2   1  16       13.94       13.51      0.84 o
  -1   1  16        6.01        5.47      0.74 o
   0   1  16        8.33       10.46      0.88 o
   1   1  16       14.10       14.60      0.98 o
   2   1  16       17.14       18.64      1.74 o
   3   1  16       20.83       22.71      1.53 o
  -9   2  16       28.92       32.68      2.04 o
  -8   2  16       10.37        9.86      1.31 o
  -7   2  16        3.92        3.84      1.16 o
  -6   2  16       15.45       14.62      1.28 o
  -5   2  16       10.96       11.54      1.03 o
  -4   2  16       11.81       11.79      1.10 o
  -3   2  16        6.14        6.28      0.92 o
  -2   2  16       31.69       31.44      1.22 o
  -1   2  16        1.55        0.87      0.74 o
   0   2  16       23.33       22.38      1.08 o
   1   2  16       17.09       18.95      1.10 o
   2   2  16       30.00       30.15      1.54 o
  -9   3  16       55.95       65.67      7.13 o
  -8   3  16        5.73        3.61      1.89 o
  -7   3  16       29.98       30.34      2.47 o
  -6   3  16       70.36       73.10      2.66 o
  -5   3  16       18.95       18.49      1.17 o
  -4   3  16       11.44        9.94      1.03 o
  -3   3  16       66.44       63.87      2.44 o
  -2   3  16        1.08        2.78      0.89 o
  -1   3  16       24.74       23.69      1.21 o
   0   3  16        8.78       10.64      0.96 o
   1   3  16        3.35        2.08      0.77 o
   2   3  16       28.17       30.61      1.39 o
  -8   4  16       12.88       16.76      4.73 o
  -7   4  16       14.67       18.89      1.57 o
  -6   4  16        6.48        5.57      1.67 o
  -5   4  16       10.38        8.73      0.98 o
  -4   4  16       53.30       54.94      2.15 o
  -3   4  16        5.14        5.45      0.95 o
  -2   4  16       29.24       29.62      1.62 o
  -1   4  16       13.68       14.46      1.23 o
   0   4  16       11.07       11.31      1.19 o
   1   4  16       11.02       11.19      1.12 o
   2   4  16       18.79       21.45      1.22 o
  -8   5  16        4.94        2.88      1.21 o
  -7   5  16       32.38       36.06      3.34 o
  -6   5  16        1.60        2.06      0.96 o
  -5   5  16       11.84       15.21      1.25 o
  -4   5  16       27.25       30.90      1.94 o
  -3   5  16        2.19        1.61      0.89 o
  -2   5  16        3.51        3.25      1.01 o
  -1   5  16        5.29        3.99      1.06 o
   0   5  16       16.03       14.90      1.28 o
   1   5  16       21.63       26.71      1.62 o
  -7   6  16       45.17       55.44      4.38 o
  -6   6  16        2.89        2.75      1.03 o
  -5   6  16       29.50       32.97      1.75 o
  -4   6  16       21.08       24.29      1.48 o
  -3   6  16       16.56       18.69      1.34 o
  -2   6  16        6.70        7.91      1.08 o
  -1   6  16       19.63       18.32      1.36 o
   0   6  16        1.95        1.09      1.06 o
  -5   7  16       14.03       15.50      1.36 o
  -4   7  16        8.49        8.23      1.17 o
  -3   7  16        1.97        0.46      1.24 o
  -2   7  16       37.64       43.54      2.45 o
  -8   0  17        0.77       -1.31      1.45 o
  -7   0  17       20.83       21.38      2.18 o
  -6   0  17       14.63       13.09      1.89 o
  -5   0  17       87.54       93.68      5.38 o
  -4   0  17       45.78       49.16      3.49 o
  -3   0  17        7.68        8.36      1.34 o
  -2   0  17       28.59       28.46      1.62 o
  -1   0  17        7.40        8.81      1.14 o
   0   0  17       52.56       67.00      7.78 o
   1   0  17        9.01       10.38      1.59 o
  -8   1  17        1.86        1.95      1.08 o
  -7   1  17        0.27       -0.07      1.03 o
  -6   1  17        9.59        8.35      1.22 o
  -5   1  17       14.95       14.11      1.44 o
  -4   1  17       39.66       43.84      1.90 o
  -3   1  17        1.32        2.14      0.89 o
  -2   1  17        2.67        2.89      0.76 o
  -1   1  17       64.63       70.73      1.91 o
   0   1  17       19.28       18.29      1.22 o
   1   1  17       57.97       63.46      2.31 o
  -8   2  17       17.47       20.65      1.53 o
  -7   2  17       19.84       23.61      1.69 o
  -6   2  17        4.96        5.17      1.82 o
  -5   2  17       20.83       19.68      1.59 o
  -4   2  17       42.53       40.98      1.82 o
  -3   2  17       19.78       19.01      1.29 o
  -2   2  17       70.99       76.66      2.77 o
  -1   2  17        0.81        0.72      0.85 o
   0   2  17        1.70        1.60      0.79 o
   1   2  17        5.33        7.77      1.00 o
  -7   3  17        0.71       -0.48      1.16 o
  -6   3  17        2.34        0.34      1.15 o
  -5   3  17        6.09        5.14      1.21 o
  -4   3  17       14.94       15.14      1.20 o
  -3   3  17        1.92        0.91      0.89 o
  -2   3  17        4.39        4.58      0.98 o
  -1   3  17       11.44        7.22      1.06 o
   0   3  17       69.78       71.84      2.76 o
  -7   4  17        2.43        1.49      1.96 o
  -6   4  17        0.54       -0.11      1.24 o
  -5   4  17        3.23        1.90      0.93 o
  -4   4  17        4.08        2.37      1.02 o
  -3   4  17        3.99        3.26      1.11 o
  -2   4  17       12.36       10.37      1.15 o
  -1   4  17       11.80        9.34      1.17 o
  -5   5  17        3.11        0.67      0.96 o
  -4   5  17        3.26        0.30      0.95 o
  -3   5  17        2.99        0.14      1.03 o
  -2   5  17        0.47       -0.34      1.14 o
  -6   0  18        0.30       -0.15      1.60 o
  -5   0  18       28.44       35.63      3.05 o
  -4   0  18       24.82       27.34      2.91 o
  -3   0  18        0.32       -0.15      1.45 o
  -2   0  18       12.18       13.48      1.41 o
  -6   1  18        0.92        0.00      1.13 o
  -5   1  18       23.16       24.64      1.80 o
  -4   1  18       15.45       15.48      1.49 o
  -3   1  18        2.34        2.61      1.03 o
  -2   1  18       20.50       23.29      1.51 o
  -5   2  18       21.59       21.38      1.69 o
  -4   2  18       13.88       14.04      1.54 o
  -3   2  18       13.93       11.70      1.23 o
  -2   2  18       29.87       26.54      1.62 o
 
